# Supplementary material for: The Mitogenomic Landscape of Hexacorallia Corals: Insight into Their Slow Evolution
Source: Int J Mol Sci. 2024 Jul 27;25(15):8218. doi: 10.3390/ijms25158218 (PMC11311739; doi:10.3390/ijms25158218)
Supplement: Supplementary file 1 [file ijms-25-08218-s001.zip]

Archive with 5 entries (5 files):
- Supplementary Figure S1.pdf
- Supplementary Figure S2.pdf
- Supplementary Figure S3.pdf
- Supplementary Figure S4.pdf
- Supplementary Table S1-S2.xls
