# Supplementary material for: The Mitogenomic Landscape of Hexacorallia Corals: Insight into Their Slow Evolution
Source: Int J Mol Sci. 2024 Jul 27;25(15):8218. doi: 10.3390/ijms25158218 (PMC11311739; doi:10.3390/ijms25158218)
Supplement: Supplementary file 1 [file ijms-25-08218-s001.zip › Supplementary Table S1-S2.xls]

## Sheet: Table S1
Table S1: The information of mitochondria genomes used in phylogenetic analysis
Access number	Species	Taxon				class	order	suborder	family	subfamily	genus		Topological structure	length	GC content	Reference
NC_027611.1	Antholoba achates	Eukaryota	Metazoa	Cnidaria	Anthozoa	Hexacorallia	Actiniaria	Nynantheae	Actinostolidae		Antholoba		circular	17816	0.38022	Multiplexed pyrosequencing of nine sea anemone (Cnidaria: Anthozoa: Hexacorallia: Actiniaria) mitochondrial genomes
KR051002.1	Antholoba achates	Eukaryota	Metazoa	Cnidaria	Anthozoa	Hexacorallia	Actiniaria	Nynantheae	Actinostolidae		Antholoba		circular	17816	0.38022	Multiplexed pyrosequencing of nine sea anemone (Cnidaria: Anthozoa: Hexacorallia: Actiniaria) mitochondrial genomes
NC_027610.1	Alicia sansibarensis	Eukaryota	Metazoa	Cnidaria	Anthozoa	Hexacorallia	Actiniaria	Nynantheae	Aliciidae		Alicia		circular	19575	0.389527	Multiplexed pyrosequencing of nine sea anemone (Cnidaria: Anthozoa: Hexacorallia: Actiniaria) mitochondrial genomes
KR051001.1	Alicia sansibarensis	Eukaryota	Metazoa	Cnidaria	Anthozoa	Hexacorallia	Actiniaria	Nynantheae	Aliciidae		Alicia		circular	19575	0.389527	Multiplexed pyrosequencing of nine sea anemone (Cnidaria: Anthozoa: Hexacorallia: Actiniaria) mitochondrial genomes
NC_045515.1	Diadumene lineata	Eukaryota	Metazoa	Cnidaria	Anthozoa	Hexacorallia	Actiniaria	Nynantheae	Diadumenidae		Diadumene		circular	17552	0.374259	NA
MH699974.1	Diadumene lineata	Eukaryota	Metazoa	Cnidaria	Anthozoa	Hexacorallia	Actiniaria	Nynantheae	Diadumenidae		Diadumene		circular	17552	0.374259	NA
OL912950.1	Galatheanthemum sp. MT-2020	Eukaryota	Metazoa	Cnidaria	Anthozoa	Hexacorallia	Actiniaria	Nynantheae	Galatheanthemidae		Galatheanthemum		circular	16633	0.387062	Divergence time and comparative analysis of the characteristics of the complete mitochondrial genome of Galatheanthemum sp. MT-2020 (Actiniaria Galatheanthemidae) from 9, 462 m depth at the Mariana trench
MT997141.1	Paraphelliactis xishaensis	Eukaryota	Metazoa	Cnidaria	Anthozoa	Hexacorallia	Actiniaria	Nynantheae	Hormathiidae		Paraphelliactis		circular	18592	0.384843	The genome of a new anemone species (Actiniaria: Hormathiidae) provides insights into deep-sea adaptation
NC_047221.1	Liponema brevicorne	Eukaryota	Metazoa	Cnidaria	Anthozoa	Hexacorallia	Actiniaria	Nynantheae	Liponematidae		Liponema		circular	19143	0.397064	NA
MN076188.1	Liponema brevicorne	Eukaryota	Metazoa	Cnidaria	Anthozoa	Hexacorallia	Actiniaria	Nynantheae	Liponematidae		Liponema		circular	19143	0.397064	NA
NC_000933.1	Metridium senile	Eukaryota	Metazoa	Cnidaria	Anthozoa	Hexacorallia	Actiniaria	Nynantheae	Metridiidae		Metridium		circular	17443	0.381356	The mitochondrial genome of the sea anemone Metridium senile (Cnidaria): introns, a paucity of tRNA genes, and a near-standard genetic code
NC_039929.1	Actinia equina	Eukaryota	Metazoa	Cnidaria	Anthozoa	Hexacorallia	Actiniaria		Actiniidae		Actinia		circular	20690	0.389802	Morphotypes of the common beadlet anemone Actinia equina (L.) are genetically distinct
MH545699.1	Actinia equina	Eukaryota	Metazoa	Cnidaria	Anthozoa	Hexacorallia	Actiniaria		Actiniidae		Actinia		circular	20690	0.389802	Morphotypes of the common beadlet anemone Actinia equina (L.) are genetically distinct
MK291977.1	Actinia tenebrosa	Eukaryota	Metazoa	Cnidaria	Anthozoa	Hexacorallia	Actiniaria		Actiniidae		Actinia		circular	20691	0.389783	The draft genome of Actinia tenebrosa reveals insights into toxin evolution
NC_044902.1	Actinia tenebrosa	Eukaryota	Metazoa	Cnidaria	Anthozoa	Hexacorallia	Actiniaria		Actiniidae		Actinia		circular	20691	0.389783	The draft genome of Actinia tenebrosa reveals insights into toxin evolution
NC_037178.1	Anemonia manjano	Eukaryota	Metazoa	Cnidaria	Anthozoa	Hexacorallia	Actiniaria		Actiniidae		Anemonia		circular	19545	0.383628	Expression of homing endonuclease gene and insertion-like element in sea anemone mitochondrial genomes: Lesson learned from Anemonia viridis
KY860670.1	Anemonia manjano	Eukaryota	Metazoa	Cnidaria	Anthozoa	Hexacorallia	Actiniaria		Actiniidae		Anemonia		circular	19545	0.383628	Expression of homing endonuclease gene and insertion-like element in sea anemone mitochondrial genomes: Lesson learned from Anemonia viridis
NC_049065.1	Anemonia sulcata	Eukaryota	Metazoa	Cnidaria	Anthozoa	Hexacorallia	Actiniaria		Actiniidae		Anemonia		circular	20390	0.386807	NA
MN011067.1	Anemonia sulcata	Eukaryota	Metazoa	Cnidaria	Anthozoa	Hexacorallia	Actiniaria		Actiniidae		Anemonia		circular	20390	0.386807	NA
NC_037177.1	Anemonia viridis	Eukaryota	Metazoa	Cnidaria	Anthozoa	Hexacorallia	Actiniaria		Actiniidae		Anemonia		circular	20108	0.38696	Expression of homing endonuclease gene and insertion-like element in sea anemone mitochondrial genomes: Lesson learned from Anemonia viridis
KY860669.1	Anemonia viridis	Eukaryota	Metazoa	Cnidaria	Anthozoa	Hexacorallia	Actiniaria		Actiniidae		Anemonia		circular	20108	0.38696	Expression of homing endonuclease gene and insertion-like element in sea anemone mitochondrial genomes: Lesson learned from Anemonia viridis
NC_030274.1	Anthopleura anjunae	Eukaryota	Metazoa	Cnidaria	Anthozoa	Hexacorallia	Actiniaria		Actiniidae		Anthopleura		circular	20039	0.38974	Complete mitochondrial genome of the sea anemone, Anthopleura midori (Actiniaria: Actiniidae)
KT989511.1	Anthopleura anjunae	Eukaryota	Metazoa	Cnidaria	Anthozoa	Hexacorallia	Actiniaria		Actiniidae		Anthopleura		circular	20039	0.38974	Complete mitochondrial genome of the sea anemone, Anthopleura midori (Actiniaria: Actiniidae)
OK135203.1	Anthopleura xanthogrammica	Eukaryota	Metazoa	Cnidaria	Anthozoa	Hexacorallia	Actiniaria		Actiniidae		Anthopleura		circular	18511	0.387013	NA
NC_066051.1	Anthopleura xanthogrammica	Eukaryota	Metazoa	Cnidaria	Anthozoa	Hexacorallia	Actiniaria		Actiniidae		Anthopleura		circular	18511	0.387013	NA
KU507297.1	Bolocera sp. BZ-2016	Eukaryota	Metazoa	Cnidaria	Anthozoa	Hexacorallia	Actiniaria		Actiniidae		Bolocera		circular	19463	0.394852	NA
NC_022470.1	Bolocera tuediae	Eukaryota	Metazoa	Cnidaria	Anthozoa	Hexacorallia	Actiniaria		Actiniidae		Bolocera		circular	19143	0.397221	NA
OP055895.1	Entacmaea quadricolor	Eukaryota	Metazoa	Cnidaria	Anthozoa	Hexacorallia	Actiniaria		Actiniidae		Entacmaea		circular	20459	0.39606	NA
NC_049066.1	Entacmaea quadricolor	Eukaryota	Metazoa	Cnidaria	Anthozoa	Hexacorallia	Actiniaria		Actiniidae		Entacmaea		circular	20960	0.396899	NA
MN066616.1	Entacmaea quadricolor	Eukaryota	Metazoa	Cnidaria	Anthozoa	Hexacorallia	Actiniaria		Actiniidae		Entacmaea		circular	20960	0.396899	NA
NC_047217.1	Epiactis japonica	Eukaryota	Metazoa	Cnidaria	Anthozoa	Hexacorallia	Actiniaria		Actiniidae		Epiactis		circular	18835	0.391664	NA
MN076184.1	Epiactis japonica	Eukaryota	Metazoa	Cnidaria	Anthozoa	Hexacorallia	Actiniaria		Actiniidae		Epiactis		circular	18835	0.391664	NA
KR051006.1	Isosicyonis striata	Eukaryota	Metazoa	Cnidaria	Anthozoa	Hexacorallia	Actiniaria		Actiniidae		Isosicyonis		circular	19001	0.397032	Multiplexed pyrosequencing of nine sea anemone (Cnidaria: Anthozoa: Hexacorallia: Actiniaria) mitochondrial genomes
NC_066448.1	Macrodactyla doreensis	Eukaryota	Metazoa	Cnidaria	Anthozoa	Hexacorallia	Actiniaria		Actiniidae		Macrodactyla		circular	20720	0.396573	NA
OP055896.1	Macrodactyla doreensis	Eukaryota	Metazoa	Cnidaria	Anthozoa	Hexacorallia	Actiniaria		Actiniidae		Macrodactyla		circular	20720	0.396573	NA
OP903146.1	Paracondylactis sinensis	Eukaryota	Metazoa	Cnidaria	Anthozoa	Hexacorallia	Actiniaria		Actiniidae		Paracondylactis		circular	20786	0.385644	The complete mitochondrial genome of an economic sea anemone (Paracondylactis sinensis) in the East China Sea
NC_071915.1	Paracondylactis sinensis	Eukaryota	Metazoa	Cnidaria	Anthozoa	Hexacorallia	Actiniaria		Actiniidae		Paracondylactis		circular	20786	0.385644	NA
NC_056771.1	Exaiptasia diaphana	Eukaryota	Metazoa	Cnidaria	Anthozoa	Hexacorallia	Actiniaria		Aiptasiidae		Exaiptasia		circular	19790	0.375695	NA
NC_008164.1	Nematostella sp. JVK-2006	Eukaryota	Metazoa	Cnidaria	Anthozoa	Hexacorallia	Actiniaria		Edwardsiidae		Nematostella		circular	16389	0.391421	Naked corals: skeleton loss in Scleractinia
DQ643835.1	Nematostella sp. JVK-2006	Eukaryota	Metazoa	Cnidaria	Anthozoa	Hexacorallia	Actiniaria		Edwardsiidae		Nematostella		circular	16389	0.391421	Naked corals: skeleton loss in Scleractinia
NC_027612.1	Halcampoides purpureus	Eukaryota	Metazoa	Cnidaria	Anthozoa	Hexacorallia	Actiniaria		Halcampoididae		Halcampoides		circular	18038	0.420557	Multiplexed pyrosequencing of nine sea anemone (Cnidaria: Anthozoa: Hexacorallia: Actiniaria) mitochondrial genomes
KR051003.1	Halcampoides purpureus	Eukaryota	Metazoa	Cnidaria	Anthozoa	Hexacorallia	Actiniaria		Halcampoididae		Halcampoides		circular	18038	0.420557	Multiplexed pyrosequencing of nine sea anemone (Cnidaria: Anthozoa: Hexacorallia: Actiniaria) mitochondrial genomes
NC_047218.1	Haloclava producta	Eukaryota	Metazoa	Cnidaria	Anthozoa	Hexacorallia	Actiniaria		Haloclavidae		Haloclava		circular	17416	0.375632	NA
MN076185.1	Haloclava producta	Eukaryota	Metazoa	Cnidaria	Anthozoa	Hexacorallia	Actiniaria		Haloclavidae		Haloclava		circular	17416	0.375632	NA
NC_027614.1	Phymanthus crucifer	Eukaryota	Metazoa	Cnidaria	Anthozoa	Hexacorallia	Actiniaria		Phymanthidae		Phymanthus		circular	19727	0.37583	Multiplexed pyrosequencing of nine sea anemone (Cnidaria: Anthozoa: Hexacorallia: Actiniaria) mitochondrial genomes
KR051007.1	Phymanthus crucifer	Eukaryota	Metazoa	Cnidaria	Anthozoa	Hexacorallia	Actiniaria		Phymanthidae		Phymanthus		circular	19727	0.37583	Multiplexed pyrosequencing of nine sea anemone (Cnidaria: Anthozoa: Hexacorallia: Actiniaria) mitochondrial genomes
NC_027615.1	Sagartia ornata	Eukaryota	Metazoa	Cnidaria	Anthozoa	Hexacorallia	Actiniaria		Sagartiidae		Sagartia		circular	17446	0.375903	Multiplexed pyrosequencing of nine sea anemone (Cnidaria: Anthozoa: Hexacorallia: Actiniaria) mitochondrial genomes
KR051008.1	Sagartia ornata	Eukaryota	Metazoa	Cnidaria	Anthozoa	Hexacorallia	Actiniaria		Sagartiidae		Sagartia		circular	17446	0.375903	Multiplexed pyrosequencing of nine sea anemone (Cnidaria: Anthozoa: Hexacorallia: Actiniaria) mitochondrial genomes
NC_047219.1	Heteractis aurora	Eukaryota	Metazoa	Cnidaria	Anthozoa	Hexacorallia	Actiniaria		Stichodactylidae		Heteractis		circular	19999	0.384319	NA
MN076186.1	Heteractis aurora	Eukaryota	Metazoa	Cnidaria	Anthozoa	Hexacorallia	Actiniaria		Stichodactylidae		Heteractis		circular	19999	0.384319	NA
NC_047220.1	Heteractis crispa	Eukaryota	Metazoa	Cnidaria	Anthozoa	Hexacorallia	Actiniaria		Stichodactylidae		Heteractis		circular	18835	0.391664	NA
MN076187.1	Heteractis crispa	Eukaryota	Metazoa	Cnidaria	Anthozoa	Hexacorallia	Actiniaria		Stichodactylidae		Heteractis		circular	18835	0.391664	NA
MW760873.1	Stichodactyla haddoni	Eukaryota	Metazoa	Cnidaria	Anthozoa	Hexacorallia	Actiniaria		Stichodactylidae		Stichodactyla		circular	18999	0.387968	The Mitochondrial Genome of the Sea Anemone Stichodactyla haddoni Reveals Catalytic Introns, Insertion-Like Element, and Unexpected Phylogeny
MT318841.1	Antipathes cf. dichotoma NB-2020	Eukaryota	Metazoa	Cnidaria	Anthozoa	Hexacorallia	Antipatharia		Antipathidae		Antipathes		circular	19969	0.416095	Phylogenetics and mitogenome organisation in black corals (Anthozoa: Hexacorallia: Antipatharia): An order-wide survey inferred from complete mitochondrial genomes
ON653414.1	Cirrhipathes cf. anguina LS-2022	Eukaryota	Metazoa	Cnidaria	Anthozoa	Hexacorallia	Antipatharia		Antipathidae		Cirrhipathes		circular	20452	0.35131	NA
MT318846.1	Leiopathes cf. glaberrima NB-2020	Eukaryota	Metazoa	Cnidaria	Anthozoa	Hexacorallia	Antipatharia		Antipathidae		Leiopathes		circular	21669	0.393835	Phylogenetics and mitogenome organisation in black corals (Anthozoa: Hexacorallia: Antipatharia): An order-wide survey inferred from complete mitochondrial genomes
MT318847.1	Leiopathes expansa	Eukaryota	Metazoa	Cnidaria	Anthozoa	Hexacorallia	Antipatharia		Antipathidae		Leiopathes		circular	21653	0.393941	Phylogenetics and mitogenome organisation in black corals (Anthozoa: Hexacorallia: Antipatharia): An order-wide survey inferred from complete mitochondrial genomes
NC_027667.1	Myriopathes japonica	Eukaryota	Metazoa	Cnidaria	Anthozoa	Hexacorallia	Antipatharia		Antipathidae		Myriopathes		circular	17733	0.401173	NA
JX456459.1	Myriopathes japonica	Eukaryota	Metazoa	Cnidaria	Anthozoa	Hexacorallia	Antipatharia		Antipathidae		Myriopathes		circular	17733	0.401173	NA
OP104910.1	Myriopathes ulex	Eukaryota	Metazoa	Cnidaria	Anthozoa	Hexacorallia	Antipatharia		Antipathidae		Myriopathes		circular	17711	0.40105	NA
NC_071821.1	Myriopathes ulex	Eukaryota	Metazoa	Cnidaria	Anthozoa	Hexacorallia	Antipatharia		Antipathidae		Myriopathes		circular	17711	0.40105	NA
MT318856.1	Stichopathes abyssicola	Eukaryota	Metazoa	Cnidaria	Anthozoa	Hexacorallia	Antipatharia		Antipathidae		Stichopathes		circular	19968	0.416917	Phylogenetics and mitogenome organisation in black corals (Anthozoa: Hexacorallia: Antipatharia): An order-wide survey inferred from complete mitochondrial genomes
NC_018377.1	Stichopathes luetkeni	Eukaryota	Metazoa	Cnidaria	Anthozoa	Hexacorallia	Antipatharia		Antipathidae		Stichopathes		circular	20448	0.352406	Cnidarian phylogenetic relationships as revealed by mitogenomics
JX023266.1	Stichopathes luetkeni	Eukaryota	Metazoa	Cnidaria	Anthozoa	Hexacorallia	Antipatharia		Antipathidae		Stichopathes		circular	20448	0.352406	Cnidarian phylogenetic relationships as revealed by mitogenomics
MT318857.1	Stichopathes sp. n. NB-2020	Eukaryota	Metazoa	Cnidaria	Anthozoa	Hexacorallia	Antipatharia		Antipathidae		Stichopathes		circular	19839	0.393467	Phylogenetics and mitogenome organisation in black corals (Anthozoa: Hexacorallia: Antipatharia): An order-wide survey inferred from complete mitochondrial genomes
MZ157400.1	Stichopathes sp. SCBUCN-8849	Eukaryota	Metazoa	Cnidaria	Anthozoa	Hexacorallia	Antipatharia		Antipathidae		Stichopathes		circular	20389	0.351366	NA
MZ157399.1	Stichopathes sp. SCBUCN-8850	Eukaryota	Metazoa	Cnidaria	Anthozoa	Hexacorallia	Antipatharia		Antipathidae		Stichopathes		circular	20463	0.351757	NA
MT318859.1	Tylopathes sp. n. NB-2020	Eukaryota	Metazoa	Cnidaria	Anthozoa	Hexacorallia	Antipatharia		Antipathidae		Tylopathes		circular	17679	0.411675	Phylogenetics and mitogenome organisation in black corals (Anthozoa: Hexacorallia: Antipatharia): An order-wide survey inferred from complete mitochondrial genomes
MT318852.1	Phanopathes sp. NB-2020	Eukaryota	Metazoa	Cnidaria	Anthozoa	Hexacorallia	Antipatharia		Aphanipathidae		Phanopathes		circular	20304	0.388347	Phylogenetics and mitogenome organisation in black corals (Anthozoa: Hexacorallia: Antipatharia): An order-wide survey inferred from complete mitochondrial genomes
NC_008411.1	Chrysopathes formosa	Eukaryota	Metazoa	Cnidaria	Anthozoa	Hexacorallia	Antipatharia		Cladopathidae		Chrysopathes		circular	18398	0.395423	The complete mitochondrial genome of the black coral Chrysopathes formosa (Cnidaria:Anthozoa:Antipatharia) supports classification of antipatharians within the subclass Hexacorallia
DQ304771.1	Chrysopathes formosa	Eukaryota	Metazoa	Cnidaria	Anthozoa	Hexacorallia	Antipatharia		Cladopathidae		Chrysopathes		circular	18398	0.395423	The complete mitochondrial genome of the black coral Chrysopathes formosa (Cnidaria:Anthozoa:Antipatharia) supports classification of antipatharians within the subclass Hexacorallia
MT318853.1	Sibopathes cf. macrospina NB-2020	Eukaryota	Metazoa	Cnidaria	Anthozoa	Hexacorallia	Antipatharia		Cladopathidae		Sibopathes		circular	17734	0.402391	Phylogenetics and mitogenome organisation in black corals (Anthozoa: Hexacorallia: Antipatharia): An order-wide survey inferred from complete mitochondrial genomes
MT318840.1	Trissopathes cf. tetracrada NB-2020	Eukaryota	Metazoa	Cnidaria	Anthozoa	Hexacorallia	Antipatharia		Cladopathidae		Trissopathes		circular	18469	0.395311	Phylogenetics and mitogenome organisation in black corals (Anthozoa: Hexacorallia: Antipatharia): An order-wide survey inferred from complete mitochondrial genomes
NC_046843.1	Tanacetipathes thamnea	Eukaryota	Metazoa	Cnidaria	Anthozoa	Hexacorallia	Antipatharia		Myriopathidae		Tanacetipathes		circular	17712	0.401705	The complete mitochondrial genome of Tanacetipathes thamnea Warner, 1981 (Antipatharia: Myriopathidae)
MN265369.1	Tanacetipathes thamnea	Eukaryota	Metazoa	Cnidaria	Anthozoa	Hexacorallia	Antipatharia		Myriopathidae		Tanacetipathes		circular	17712	0.401705	The complete mitochondrial genome of Tanacetipathes thamnea Warner, 1981 (Antipatharia: Myriopathidae)
MT318844.1	Bathypathes sp. 1 NB-2020	Eukaryota	Metazoa	Cnidaria	Anthozoa	Hexacorallia	Antipatharia		Schizopathidae		Bathypathes		circular	17700	0.398757	Phylogenetics and mitogenome organisation in black corals (Anthozoa: Hexacorallia: Antipatharia): An order-wide survey inferred from complete mitochondrial genomes
MT318842.1	Bathypathes sp. n. 2 NB-2020	Eukaryota	Metazoa	Cnidaria	Anthozoa	Hexacorallia	Antipatharia		Schizopathidae		Bathypathes		circular	17700	0.398757	Phylogenetics and mitogenome organisation in black corals (Anthozoa: Hexacorallia: Antipatharia): An order-wide survey inferred from complete mitochondrial genomes
MT318843.1	Bathypathes sp. n. 3 NB-2020	Eukaryota	Metazoa	Cnidaria	Anthozoa	Hexacorallia	Antipatharia		Schizopathidae		Bathypathes		circular	17700	0.398362	Phylogenetics and mitogenome organisation in black corals (Anthozoa: Hexacorallia: Antipatharia): An order-wide survey inferred from complete mitochondrial genomes
NC_069594.1	Dendrobathypathes boutillieri	Eukaryota	Metazoa	Cnidaria	Anthozoa	Hexacorallia	Antipatharia		Schizopathidae		Dendrobathypathes		circular	17687	0.403347	Mitogenomics reveals low variation within a trigeneric complex of black corals from the North Pacific Ocean
MZ520329.1	Dendrobathypathes boutillieri	Eukaryota	Metazoa	Cnidaria	Anthozoa	Hexacorallia	Antipatharia		Schizopathidae		Dendrobathypathes		circular	17687	0.403347	Mitogenomics reveals low variation within a trigeneric complex of black corals from the North Pacific Ocean
MT318845.1	Dendrobathypathes sp. n. NB-2020	Eukaryota	Metazoa	Cnidaria	Anthozoa	Hexacorallia	Antipatharia		Schizopathidae		Dendrobathypathes		circular	17687	0.40346	Phylogenetics and mitogenome organisation in black corals (Anthozoa: Hexacorallia: Antipatharia): An order-wide survey inferred from complete mitochondrial genomes
MZ520328.1	Lillipathes sp. USNM 1457355	Eukaryota	Metazoa	Cnidaria	Anthozoa	Hexacorallia	Antipatharia		Schizopathidae		Lillipathes		circular	17687	0.403743	Mitogenomics reveals low variation within a trigeneric complex of black corals from the North Pacific Ocean
MT318849.1	Parantipathes cf. hirondelle NB-2020	Eukaryota	Metazoa	Cnidaria	Anthozoa	Hexacorallia	Antipatharia		Schizopathidae		Parantipathes		circular	17734	0.402278	Phylogenetics and mitogenome organisation in black corals (Anthozoa: Hexacorallia: Antipatharia): An order-wide survey inferred from complete mitochondrial genomes
MT318850.1	Parantipathes hirondelle	Eukaryota	Metazoa	Cnidaria	Anthozoa	Hexacorallia	Antipatharia		Schizopathidae		Parantipathes		circular	17734	0.402222	Phylogenetics and mitogenome organisation in black corals (Anthozoa: Hexacorallia: Antipatharia): An order-wide survey inferred from complete mitochondrial genomes
MT318851.1	Parantipathes sp. NB-2020	Eukaryota	Metazoa	Cnidaria	Anthozoa	Hexacorallia	Antipatharia		Schizopathidae		Parantipathes		circular	17734	0.402334	Phylogenetics and mitogenome organisation in black corals (Anthozoa: Hexacorallia: Antipatharia): An order-wide survey inferred from complete mitochondrial genomes
MZ520327.1	Parantipathes sp. USNM 1404491	Eukaryota	Metazoa	Cnidaria	Anthozoa	Hexacorallia	Antipatharia		Schizopathidae		Parantipathes		circular	17687	0.403686	Mitogenomics reveals low variation within a trigeneric complex of black corals from the North Pacific Ocean
MT318854.1	Stauropathes arctica	Eukaryota	Metazoa	Cnidaria	Anthozoa	Hexacorallia	Antipatharia		Schizopathidae		Stauropathes		circular	17700	0.398701	Phylogenetics and mitogenome organisation in black corals (Anthozoa: Hexacorallia: Antipatharia): An order-wide survey inferred from complete mitochondrial genomes
MT318855.1	Stauropathes cf. punctata NB-2020	Eukaryota	Metazoa	Cnidaria	Anthozoa	Hexacorallia	Antipatharia		Schizopathidae		Stauropathes		circular	17690	0.399152	Phylogenetics and mitogenome organisation in black corals (Anthozoa: Hexacorallia: Antipatharia): An order-wide survey inferred from complete mitochondrial genomes
MT318858.1	Telopathes sp. NB-2020	Eukaryota	Metazoa	Cnidaria	Anthozoa	Hexacorallia	Antipatharia		Schizopathidae		Telopathes		circular	17681	0.399921	Phylogenetics and mitogenome organisation in black corals (Anthozoa: Hexacorallia: Antipatharia): An order-wide survey inferred from complete mitochondrial genomes
KP938440.1	Corallimorphus profundus	Eukaryota	Metazoa	Cnidaria	Anthozoa	Hexacorallia	Corallimorpharia		Corallimorphidae		Corallimorphus		circular	20488	0.396476	Mitochondrial genome rearrangements in the scleractinia/corallimorpharia complex: implications for coral phylogeny
NC_027102.1	Corynactis californica	Eukaryota	Metazoa	Cnidaria	Anthozoa	Hexacorallia	Corallimorpharia		Corallimorphidae		Corynactis		circular	20715	0.398021	Mitochondrial genome rearrangements in the scleractinia/corallimorpharia complex: implications for coral phylogeny
KP938436.1	Corynactis californica	Eukaryota	Metazoa	Cnidaria	Anthozoa	Hexacorallia	Corallimorpharia		Corallimorphidae		Corynactis		circular	20715	0.398021	Mitochondrial genome rearrangements in the scleractinia/corallimorpharia complex: implications for coral phylogeny
KP938437.1	Pseudocorynactis sp. SIO	Eukaryota	Metazoa	Cnidaria	Anthozoa	Hexacorallia	Corallimorpharia		Corallimorphidae		Pseudocorynactis		circular	21239	0.390461	Mitochondrial genome rearrangements in the scleractinia/corallimorpharia complex: implications for coral phylogeny
MH308002.1	Amplexidiscus fenestrafer	Eukaryota	Metazoa	Cnidaria	Anthozoa	Hexacorallia	Corallimorpharia		Discosomidae		Amplexidiscus		circular	20054	0.389349	Giant group I intron in a mitochondrial genome is removed by RNA back-splicing
NC_027101.1	Amplexidiscus fenestrafer	Eukaryota	Metazoa	Cnidaria	Anthozoa	Hexacorallia	Corallimorpharia		Discosomidae		Amplexidiscus		circular	20188	0.389538	Mitochondrial genome rearrangements in the scleractinia/corallimorpharia complex: implications for coral phylogeny
KP938435.1	Amplexidiscus fenestrafer	Eukaryota	Metazoa	Cnidaria	Anthozoa	Hexacorallia	Corallimorpharia		Discosomidae		Amplexidiscus		circular	20188	0.389538	Mitochondrial genome rearrangements in the scleractinia/corallimorpharia complex: implications for coral phylogeny
NC_027100.1	Discosoma nummiforme	Eukaryota	Metazoa	Cnidaria	Anthozoa	Hexacorallia	Corallimorpharia		Discosomidae		Discosoma		circular	20925	0.390251	Mitochondrial genome rearrangements in the scleractinia/corallimorpharia complex: implications for coral phylogeny
KP938434.1	Discosoma nummiforme	Eukaryota	Metazoa	Cnidaria	Anthozoa	Hexacorallia	Corallimorpharia		Discosomidae		Discosoma		circular	20925	0.390251	Mitochondrial genome rearrangements in the scleractinia/corallimorpharia complex: implications for coral phylogeny
MH308003.1	Discosoma sp.	Eukaryota	Metazoa	Cnidaria	Anthozoa	Hexacorallia	Corallimorpharia		Discosomidae		Discosoma		circular	20288	0.39097	Giant group I intron in a mitochondrial genome is removed by RNA back-splicing
NC_008071.1	Discosoma sp. CASIZ 168915	Eukaryota	Metazoa	Cnidaria	Anthozoa	Hexacorallia	Corallimorpharia		Discosomidae		Discosoma		circular	20908	0.389612	Naked corals: skeleton loss in Scleractinia
DQ643965.1	Discosoma sp. CASIZ 168915	Eukaryota	Metazoa	Cnidaria	Anthozoa	Hexacorallia	Corallimorpharia		Discosomidae		Discosoma		circular	20908	0.389612	Naked corals: skeleton loss in Scleractinia
DQ643966.1	Discosoma sp. CASIZ 168916	Eukaryota	Metazoa	Cnidaria	Anthozoa	Hexacorallia	Corallimorpharia		Discosomidae		Discosoma		circular	20912	0.389537	Naked corals: skeleton loss in Scleractinia
NC_008072.1	Discosoma sp. CASIZ 168916	Eukaryota	Metazoa	Cnidaria	Anthozoa	Hexacorallia	Corallimorpharia		Discosomidae		Discosoma		circular	20912	0.389537	Naked corals: skeleton loss in Scleractinia
NC_027104.1	Platyzoanthus mussoides	Eukaryota	Metazoa	Cnidaria	Anthozoa	Hexacorallia	Corallimorpharia		Discosomidae		Platyzoanthus		circular	20826	0.389609	Mitochondrial genome rearrangements in the scleractinia/corallimorpharia complex: implications for coral phylogeny
KP938439.1	Platyzoanthus mussoides	Eukaryota	Metazoa	Cnidaria	Anthozoa	Hexacorallia	Corallimorpharia		Discosomidae		Platyzoanthus		circular	20826	0.389609	Mitochondrial genome rearrangements in the scleractinia/corallimorpharia complex: implications for coral phylogeny
NC_027103.1	Rhodactis indosinensis	Eukaryota	Metazoa	Cnidaria	Anthozoa	Hexacorallia	Corallimorpharia		Discosomidae		Rhodactis		circular	20100	0.391194	Mitochondrial genome rearrangements in the scleractinia/corallimorpharia complex: implications for coral phylogeny
KP938438.1	Rhodactis indosinensis	Eukaryota	Metazoa	Cnidaria	Anthozoa	Hexacorallia	Corallimorpharia		Discosomidae		Rhodactis		circular	20100	0.391194	Mitochondrial genome rearrangements in the scleractinia/corallimorpharia complex: implications for coral phylogeny
NC_008158.1	Rhodactis sp. CASIZ 171755	Eukaryota	Metazoa	Cnidaria	Anthozoa	Hexacorallia	Corallimorpharia		Discosomidae		Rhodactis		circular	20093	0.389489	Naked corals: skeleton loss in Scleractinia
DQ640647.1	Rhodactis sp. CASIZ 171755	Eukaryota	Metazoa	Cnidaria	Anthozoa	Hexacorallia	Corallimorpharia		Discosomidae		Rhodactis		circular	20093	0.389489	Naked corals: skeleton loss in Scleractinia
NC_008159.1	Ricordea florida	Eukaryota	Metazoa	Cnidaria	Anthozoa	Hexacorallia	Corallimorpharia		Ricordeidae		Ricordea		circular	21376	0.378649	Naked corals: skeleton loss in Scleractinia
DQ640648.1	Ricordea florida	Eukaryota	Metazoa	Cnidaria	Anthozoa	Hexacorallia	Corallimorpharia		Ricordeidae		Ricordea		circular	21376	0.378649	Naked corals: skeleton loss in Scleractinia
NC_027106.1	Ricordea yuma	Eukaryota	Metazoa	Cnidaria	Anthozoa	Hexacorallia	Corallimorpharia		Ricordeidae		Ricordea		circular	22015	0.376016	Mitochondrial genome rearrangements in the scleractinia/corallimorpharia complex: implications for coral phylogeny
KP938441.1	Ricordea yuma	Eukaryota	Metazoa	Cnidaria	Anthozoa	Hexacorallia	Corallimorpharia		Ricordeidae		Ricordea		circular	22015	0.376016	Mitochondrial genome rearrangements in the scleractinia/corallimorpharia complex: implications for coral phylogeny
MH308005.1	Ricordea yuma	Eukaryota	Metazoa	Cnidaria	Anthozoa	Hexacorallia	Corallimorpharia		Ricordeidae		Ricordea		circular	21566	0.373922	Giant group I intron in a mitochondrial genome is removed by RNA back-splicing
MH308004.1	Ricordea yuma	Eukaryota	Metazoa	Cnidaria	Anthozoa	Hexacorallia	Corallimorpharia		Ricordeidae		Ricordea		circular	21430	0.374335	Giant group I intron in a mitochondrial genome is removed by RNA back-splicing
KT001202.1	Acropora aculeus	Eukaryota	Metazoa	Cnidaria	Anthozoa	Hexacorallia	Scleractinia	Astrocoeniina	Acroporidae		Acropora		circular	18528	0.382772	The complete mitochondrial genome of Acropora aculeus (cnidaria, scleractinia, acroporidae)
MT593355.1	Acropora aspera	Eukaryota	Metazoa	Cnidaria	Anthozoa	Hexacorallia	Scleractinia	Astrocoeniina	Acroporidae		Acropora		circular	18481	0.381256	NA
MT593354.1	Acropora aspera	Eukaryota	Metazoa	Cnidaria	Anthozoa	Hexacorallia	Scleractinia	Astrocoeniina	Acroporidae		Acropora		circular	18480	0.381548	NA
MT593356.1	Acropora aspera	Eukaryota	Metazoa	Cnidaria	Anthozoa	Hexacorallia	Scleractinia	Astrocoeniina	Acroporidae		Acropora		circular	18479	0.381406	NA
KF448532.1	Acropora aspera	Eukaryota	Metazoa	Cnidaria	Anthozoa	Hexacorallia	Scleractinia	Astrocoeniina	Acroporidae		Acropora		circular	18479	0.381189	NA
NC_022827.1	Acropora aspera	Eukaryota	Metazoa	Cnidaria	Anthozoa	Hexacorallia	Scleractinia	Astrocoeniina	Acroporidae		Acropora		circular	18479	0.381189	NA
MW246510.1	Acropora cervicornis	Eukaryota	Metazoa	Cnidaria	Anthozoa	Hexacorallia	Scleractinia	Astrocoeniina	Acroporidae		Acropora		circular	18258	0.381531	Genomic Variants Among Threatened Acropora Corals
MW246493.1	Acropora cervicornis	Eukaryota	Metazoa	Cnidaria	Anthozoa	Hexacorallia	Scleractinia	Astrocoeniina	Acroporidae		Acropora		circular	18257	0.381443	Genomic Variants Among Threatened Acropora Corals
MW246491.1	Acropora cervicornis	Eukaryota	Metazoa	Cnidaria	Anthozoa	Hexacorallia	Scleractinia	Astrocoeniina	Acroporidae		Acropora		circular	18258	0.381531	Genomic Variants Among Threatened Acropora Corals
MW246506.1	Acropora cervicornis	Eukaryota	Metazoa	Cnidaria	Anthozoa	Hexacorallia	Scleractinia	Astrocoeniina	Acroporidae		Acropora		circular	18258	0.381586	Genomic Variants Among Threatened Acropora Corals
MW246494.1	Acropora cervicornis	Eukaryota	Metazoa	Cnidaria	Anthozoa	Hexacorallia	Scleractinia	Astrocoeniina	Acroporidae		Acropora		circular	18258	0.381531	Genomic Variants Among Threatened Acropora Corals
MW246508.1	Acropora cervicornis	Eukaryota	Metazoa	Cnidaria	Anthozoa	Hexacorallia	Scleractinia	Astrocoeniina	Acroporidae		Acropora		circular	18257	0.381498	Genomic Variants Among Threatened Acropora Corals
MW246509.1	Acropora cervicornis	Eukaryota	Metazoa	Cnidaria	Anthozoa	Hexacorallia	Scleractinia	Astrocoeniina	Acroporidae		Acropora		circular	18257	0.381552	Genomic Variants Among Threatened Acropora Corals
MW246499.1	Acropora cervicornis	Eukaryota	Metazoa	Cnidaria	Anthozoa	Hexacorallia	Scleractinia	Astrocoeniina	Acroporidae		Acropora		circular	18258	0.381531	Genomic Variants Among Threatened Acropora Corals
MW246496.1	Acropora cervicornis	Eukaryota	Metazoa	Cnidaria	Anthozoa	Hexacorallia	Scleractinia	Astrocoeniina	Acroporidae		Acropora		circular	18259	0.381565	Genomic Variants Among Threatened Acropora Corals
MW246492.1	Acropora cervicornis	Eukaryota	Metazoa	Cnidaria	Anthozoa	Hexacorallia	Scleractinia	Astrocoeniina	Acroporidae		Acropora		circular	18257	0.381498	Genomic Variants Among Threatened Acropora Corals
MW246497.1	Acropora cervicornis	Eukaryota	Metazoa	Cnidaria	Anthozoa	Hexacorallia	Scleractinia	Astrocoeniina	Acroporidae		Acropora		circular	18258	0.381531	Genomic Variants Among Threatened Acropora Corals
MW246503.1	Acropora cervicornis	Eukaryota	Metazoa	Cnidaria	Anthozoa	Hexacorallia	Scleractinia	Astrocoeniina	Acroporidae		Acropora		circular	18258	0.381531	Genomic Variants Among Threatened Acropora Corals
MW246523.1	Acropora cervicornis	Eukaryota	Metazoa	Cnidaria	Anthozoa	Hexacorallia	Scleractinia	Astrocoeniina	Acroporidae		Acropora		circular	18257	0.381498	Genomic Variants Among Threatened Acropora Corals
MW246490.1	Acropora cervicornis	Eukaryota	Metazoa	Cnidaria	Anthozoa	Hexacorallia	Scleractinia	Astrocoeniina	Acroporidae		Acropora		circular	18258	0.381531	Genomic Variants Among Threatened Acropora Corals
MW246505.1	Acropora cervicornis	Eukaryota	Metazoa	Cnidaria	Anthozoa	Hexacorallia	Scleractinia	Astrocoeniina	Acroporidae		Acropora		circular	18258	0.381312	Genomic Variants Among Threatened Acropora Corals
MW246500.1	Acropora cervicornis	Eukaryota	Metazoa	Cnidaria	Anthozoa	Hexacorallia	Scleractinia	Astrocoeniina	Acroporidae		Acropora		circular	18258	0.381312	Genomic Variants Among Threatened Acropora Corals
MW246498.1	Acropora cervicornis	Eukaryota	Metazoa	Cnidaria	Anthozoa	Hexacorallia	Scleractinia	Astrocoeniina	Acroporidae		Acropora		circular	18257	0.381552	Genomic Variants Among Threatened Acropora Corals
MW246501.1	Acropora cervicornis	Eukaryota	Metazoa	Cnidaria	Anthozoa	Hexacorallia	Scleractinia	Astrocoeniina	Acroporidae		Acropora		circular	18256	0.381628	Genomic Variants Among Threatened Acropora Corals
MW246502.1	Acropora cervicornis	Eukaryota	Metazoa	Cnidaria	Anthozoa	Hexacorallia	Scleractinia	Astrocoeniina	Acroporidae		Acropora		circular	18257	0.381662	Genomic Variants Among Threatened Acropora Corals
MW246489.1	Acropora cervicornis	Eukaryota	Metazoa	Cnidaria	Anthozoa	Hexacorallia	Scleractinia	Astrocoeniina	Acroporidae		Acropora		circular	18258	0.381531	Phylogenetic, genomic, and biogeographic characterization of a novel and ubiquitous marine invertebrate-associated Rickettsiales parasite, Candidatus Aquarickettsia rohweri, gen. nov., sp. nov
MW246507.1	Acropora cervicornis	Eukaryota	Metazoa	Cnidaria	Anthozoa	Hexacorallia	Scleractinia	Astrocoeniina	Acroporidae		Acropora		circular	18248	0.381302	Genomic Variants Among Threatened Acropora Corals
MW246533.1	Acropora cervicornis	Eukaryota	Metazoa	Cnidaria	Anthozoa	Hexacorallia	Scleractinia	Astrocoeniina	Acroporidae		Acropora		circular	18257	0.381498	Genomic Variants Among Threatened Acropora Corals
MW246504.1	Acropora cervicornis	Eukaryota	Metazoa	Cnidaria	Anthozoa	Hexacorallia	Scleractinia	Astrocoeniina	Acroporidae		Acropora		circular	18257	0.381552	Genomic Variants Among Threatened Acropora Corals
MW246495.1	Acropora cervicornis	Eukaryota	Metazoa	Cnidaria	Anthozoa	Hexacorallia	Scleractinia	Astrocoeniina	Acroporidae		Acropora		circular	18258	0.381586	Genomic Variants Among Threatened Acropora Corals
MT593351.1	Acropora cytherea	Eukaryota	Metazoa	Cnidaria	Anthozoa	Hexacorallia	Scleractinia	Astrocoeniina	Acroporidae		Acropora		circular	18566	0.381558	NA
NC_081452.1	Acropora cytherea	Eukaryota	Metazoa	Cnidaria	Anthozoa	Hexacorallia	Scleractinia	Astrocoeniina	Acroporidae		Acropora		circular	18566	0.381342	NA
MT593340.1	Acropora cytherea	Eukaryota	Metazoa	Cnidaria	Anthozoa	Hexacorallia	Scleractinia	Astrocoeniina	Acroporidae		Acropora		circular	18566	0.381342	NA
MT593353.1	Acropora cytherea	Eukaryota	Metazoa	Cnidaria	Anthozoa	Hexacorallia	Scleractinia	Astrocoeniina	Acroporidae		Acropora		circular	18566	0.38145	NA
OP311587.1	Acropora digitifera	Eukaryota	Metazoa	Cnidaria	Anthozoa	Hexacorallia	Scleractinia	Astrocoeniina	Acroporidae		Acropora		circular	18480	0.381169	The complete mitochondrial genome of Montiporavietnamensis (Scleractinia, Acroporidae)
NC_022830.1	Acropora digitifera	Eukaryota	Metazoa	Cnidaria	Anthozoa	Hexacorallia	Scleractinia	Astrocoeniina	Acroporidae		Acropora		circular	18479	0.381406	NA
KF448535.1	Acropora digitifera	Eukaryota	Metazoa	Cnidaria	Anthozoa	Hexacorallia	Scleractinia	Astrocoeniina	Acroporidae		Acropora		circular	18479	0.381406	NA
KF448537.1	Acropora divaricata	Eukaryota	Metazoa	Cnidaria	Anthozoa	Hexacorallia	Scleractinia	Astrocoeniina	Acroporidae		Acropora		circular	18481	0.381527	NA
NC_022832.1	Acropora divaricata	Eukaryota	Metazoa	Cnidaria	Anthozoa	Hexacorallia	Scleractinia	Astrocoeniina	Acroporidae		Acropora		circular	18481	0.381527	NA
MT593342.1	Acropora divaricata	Eukaryota	Metazoa	Cnidaria	Anthozoa	Hexacorallia	Scleractinia	Astrocoeniina	Acroporidae		Acropora		circular	18481	0.381094	NA
MT593346.1	Acropora divaricata	Eukaryota	Metazoa	Cnidaria	Anthozoa	Hexacorallia	Scleractinia	Astrocoeniina	Acroporidae		Acropora		circular	18481	0.381202	NA
MT593338.1	Acropora florida	Eukaryota	Metazoa	Cnidaria	Anthozoa	Hexacorallia	Scleractinia	Astrocoeniina	Acroporidae		Acropora		circular	18365	0.380452	NA
MT593347.1	Acropora florida	Eukaryota	Metazoa	Cnidaria	Anthozoa	Hexacorallia	Scleractinia	Astrocoeniina	Acroporidae		Acropora		circular	18365	0.380561	NA
NC_022828.1	Acropora florida	Eukaryota	Metazoa	Cnidaria	Anthozoa	Hexacorallia	Scleractinia	Astrocoeniina	Acroporidae		Acropora		circular	18365	0.380506	NA
KF448533.1	Acropora florida	Eukaryota	Metazoa	Cnidaria	Anthozoa	Hexacorallia	Scleractinia	Astrocoeniina	Acroporidae		Acropora		circular	18365	0.380506	NA
NC_022825.1	Acropora horrida	Eukaryota	Metazoa	Cnidaria	Anthozoa	Hexacorallia	Scleractinia	Astrocoeniina	Acroporidae		Acropora		circular	18480	0.382035	NA
KF448530.1	Acropora horrida	Eukaryota	Metazoa	Cnidaria	Anthozoa	Hexacorallia	Scleractinia	Astrocoeniina	Acroporidae		Acropora		circular	18480	0.382035	NA
MT593333.1	Acropora humilis	Eukaryota	Metazoa	Cnidaria	Anthozoa	Hexacorallia	Scleractinia	Astrocoeniina	Acroporidae		Acropora		circular	18479	0.38146	NA
NC_022823.1	Acropora humilis	Eukaryota	Metazoa	Cnidaria	Anthozoa	Hexacorallia	Scleractinia	Astrocoeniina	Acroporidae		Acropora		circular	18479	0.381298	NA
KF448528.1	Acropora humilis	Eukaryota	Metazoa	Cnidaria	Anthozoa	Hexacorallia	Scleractinia	Astrocoeniina	Acroporidae		Acropora		circular	18479	0.381298	NA
NC_022826.1	Acropora hyacinthus	Eukaryota	Metazoa	Cnidaria	Anthozoa	Hexacorallia	Scleractinia	Astrocoeniina	Acroporidae		Acropora		circular	18566	0.38145	NA
OP311657.1	Acropora hyacinthus	Eukaryota	Metazoa	Cnidaria	Anthozoa	Hexacorallia	Scleractinia	Astrocoeniina	Acroporidae		Acropora		circular	18567	0.381645	The complete mitochondrial genome of Montiporavietnamensis (Scleractinia, Acroporidae)
KF448531.1	Acropora hyacinthus	Eukaryota	Metazoa	Cnidaria	Anthozoa	Hexacorallia	Scleractinia	Astrocoeniina	Acroporidae		Acropora		circular	18566	0.38145	NA
MT593336.1	Acropora hyacinthus	Eukaryota	Metazoa	Cnidaria	Anthozoa	Hexacorallia	Scleractinia	Astrocoeniina	Acroporidae		Acropora		circular	18566	0.381235	NA
MT593350.1	Acropora hyacinthus	Eukaryota	Metazoa	Cnidaria	Anthozoa	Hexacorallia	Scleractinia	Astrocoeniina	Acroporidae		Acropora		circular	18566	0.381504	NA
OP311588.1	Acropora intermedia	Eukaryota	Metazoa	Cnidaria	Anthozoa	Hexacorallia	Scleractinia	Astrocoeniina	Acroporidae		Acropora		circular	18482	0.381398	The complete mitochondrial genome of Montiporavietnamensis (Scleractinia, Acroporidae)
NC_072224.1	Acropora intermedia	Eukaryota	Metazoa	Cnidaria	Anthozoa	Hexacorallia	Scleractinia	Astrocoeniina	Acroporidae		Acropora		circular	18482	0.381398	The complete mitochondrial genome of Montiporavietnamensis (Scleractinia, Acroporidae)
NC_072225.1	Acropora microphthalma	Eukaryota	Metazoa	Cnidaria	Anthozoa	Hexacorallia	Scleractinia	Astrocoeniina	Acroporidae		Acropora		circular	18480	0.381223	The complete mitochondrial genome of Montiporavietnamensis (Scleractinia, Acroporidae)
OP311656.1	Acropora microphthalma	Eukaryota	Metazoa	Cnidaria	Anthozoa	Hexacorallia	Scleractinia	Astrocoeniina	Acroporidae		Acropora		circular	18480	0.381223	The complete mitochondrial genome of Montiporavietnamensis (Scleractinia, Acroporidae)
NC_081453.1	Acropora millepora	Eukaryota	Metazoa	Cnidaria	Anthozoa	Hexacorallia	Scleractinia	Astrocoeniina	Acroporidae		Acropora		circular	18366	0.380377	NA
MT593341.1	Acropora millepora	Eukaryota	Metazoa	Cnidaria	Anthozoa	Hexacorallia	Scleractinia	Astrocoeniina	Acroporidae		Acropora		circular	18366	0.380377	NA
KF448529.1	Acropora muricata	Eukaryota	Metazoa	Cnidaria	Anthozoa	Hexacorallia	Scleractinia	Astrocoeniina	Acroporidae		Acropora		circular	18481	0.381365	NA
NC_022824.1	Acropora muricata	Eukaryota	Metazoa	Cnidaria	Anthozoa	Hexacorallia	Scleractinia	Astrocoeniina	Acroporidae		Acropora		circular	18481	0.381365	NA
NC_081341.1	Acropora nana	Eukaryota	Metazoa	Cnidaria	Anthozoa	Hexacorallia	Scleractinia	Astrocoeniina	Acroporidae		Acropora		circular	18480	0.381981	NA
MT593337.1	Acropora nana	Eukaryota	Metazoa	Cnidaria	Anthozoa	Hexacorallia	Scleractinia	Astrocoeniina	Acroporidae		Acropora		circular	18480	0.381981	NA
MT593345.1	Acropora nana	Eukaryota	Metazoa	Cnidaria	Anthozoa	Hexacorallia	Scleractinia	Astrocoeniina	Acroporidae		Acropora		circular	18480	0.381385	NA
NC_022831.1	Acropora nasuta	Eukaryota	Metazoa	Cnidaria	Anthozoa	Hexacorallia	Scleractinia	Astrocoeniina	Acroporidae		Acropora		circular	18481	0.381094	NA
KF448536.1	Acropora nasuta	Eukaryota	Metazoa	Cnidaria	Anthozoa	Hexacorallia	Scleractinia	Astrocoeniina	Acroporidae		Acropora		circular	18481	0.381094	NA
MW246549.1	Acropora palmata	Eukaryota	Metazoa	Cnidaria	Anthozoa	Hexacorallia	Scleractinia	Astrocoeniina	Acroporidae		Acropora		circular	18250	0.381425	Genomic Variants Among Threatened Acropora Corals
MW246561.1	Acropora palmata	Eukaryota	Metazoa	Cnidaria	Anthozoa	Hexacorallia	Scleractinia	Astrocoeniina	Acroporidae		Acropora		circular	18258	0.381422	Genomic Variants Among Threatened Acropora Corals
MW246553.1	Acropora palmata	Eukaryota	Metazoa	Cnidaria	Anthozoa	Hexacorallia	Scleractinia	Astrocoeniina	Acroporidae		Acropora		circular	18255	0.381265	Genomic Variants Among Threatened Acropora Corals
MW246565.1	Acropora palmata	Eukaryota	Metazoa	Cnidaria	Anthozoa	Hexacorallia	Scleractinia	Astrocoeniina	Acroporidae		Acropora		circular	18254	0.381232	Genomic Variants Among Threatened Acropora Corals
MW246526.1	Acropora palmata	Eukaryota	Metazoa	Cnidaria	Anthozoa	Hexacorallia	Scleractinia	Astrocoeniina	Acroporidae		Acropora		circular	18255	0.381265	Genomic Variants Among Threatened Acropora Corals
MW246548.1	Acropora palmata	Eukaryota	Metazoa	Cnidaria	Anthozoa	Hexacorallia	Scleractinia	Astrocoeniina	Acroporidae		Acropora		circular	18256	0.381518	Genomic Variants Among Threatened Acropora Corals
MW246552.1	Acropora palmata	Eukaryota	Metazoa	Cnidaria	Anthozoa	Hexacorallia	Scleractinia	Astrocoeniina	Acroporidae		Acropora		circular	18257	0.381443	Genomic Variants Among Threatened Acropora Corals
MW246551.1	Acropora palmata	Eukaryota	Metazoa	Cnidaria	Anthozoa	Hexacorallia	Scleractinia	Astrocoeniina	Acroporidae		Acropora		circular	18258	0.381477	Genomic Variants Among Threatened Acropora Corals
MW246556.1	Acropora palmata	Eukaryota	Metazoa	Cnidaria	Anthozoa	Hexacorallia	Scleractinia	Astrocoeniina	Acroporidae		Acropora		circular	18236	0.381498	Genomic Variants Among Threatened Acropora Corals
MW246563.1	Acropora palmata	Eukaryota	Metazoa	Cnidaria	Anthozoa	Hexacorallia	Scleractinia	Astrocoeniina	Acroporidae		Acropora		circular	18258	0.381531	Genomic Variants Among Threatened Acropora Corals
MW246562.1	Acropora palmata	Eukaryota	Metazoa	Cnidaria	Anthozoa	Hexacorallia	Scleractinia	Astrocoeniina	Acroporidae		Acropora		circular	18250	0.381589	Genomic Variants Among Threatened Acropora Corals
MW246564.1	Acropora palmata	Eukaryota	Metazoa	Cnidaria	Anthozoa	Hexacorallia	Scleractinia	Astrocoeniina	Acroporidae		Acropora		circular	18254	0.381232	Genomic Variants Among Threatened Acropora Corals
MW246527.1	Acropora palmata	Eukaryota	Metazoa	Cnidaria	Anthozoa	Hexacorallia	Scleractinia	Astrocoeniina	Acroporidae		Acropora		circular	18257	0.381443	Genomic Variants Among Threatened Acropora Corals
MW246559.1	Acropora palmata	Eukaryota	Metazoa	Cnidaria	Anthozoa	Hexacorallia	Scleractinia	Astrocoeniina	Acroporidae		Acropora		circular	18258	0.381422	Genomic Variants Among Threatened Acropora Corals
MW246560.1	Acropora palmata	Eukaryota	Metazoa	Cnidaria	Anthozoa	Hexacorallia	Scleractinia	Astrocoeniina	Acroporidae		Acropora		circular	18257	0.381498	Genomic Variants Among Threatened Acropora Corals
MW246545.1	Acropora palmata	Eukaryota	Metazoa	Cnidaria	Anthozoa	Hexacorallia	Scleractinia	Astrocoeniina	Acroporidae		Acropora		circular	18235	0.381464	Genomic Variants Among Threatened Acropora Corals
MW246557.1	Acropora palmata	Eukaryota	Metazoa	Cnidaria	Anthozoa	Hexacorallia	Scleractinia	Astrocoeniina	Acroporidae		Acropora		circular	18257	0.381443	Genomic Variants Among Threatened Acropora Corals
MW246550.1	Acropora palmata	Eukaryota	Metazoa	Cnidaria	Anthozoa	Hexacorallia	Scleractinia	Astrocoeniina	Acroporidae		Acropora		circular	18258	0.381422	Genomic Variants Among Threatened Acropora Corals
MW246546.1	Acropora palmata	Eukaryota	Metazoa	Cnidaria	Anthozoa	Hexacorallia	Scleractinia	Astrocoeniina	Acroporidae		Acropora		circular	18250	0.381479	Genomic Variants Among Threatened Acropora Corals
MW246555.1	Acropora palmata	Eukaryota	Metazoa	Cnidaria	Anthozoa	Hexacorallia	Scleractinia	Astrocoeniina	Acroporidae		Acropora		circular	18256	0.381518	Genomic Variants Among Threatened Acropora Corals
MW246554.1	Acropora palmata	Eukaryota	Metazoa	Cnidaria	Anthozoa	Hexacorallia	Scleractinia	Astrocoeniina	Acroporidae		Acropora		circular	18254	0.381286	Genomic Variants Among Threatened Acropora Corals
MW246543.1	Acropora palmata	Eukaryota	Metazoa	Cnidaria	Anthozoa	Hexacorallia	Scleractinia	Astrocoeniina	Acroporidae		Acropora		circular	18258	0.381422	Genomic Variants Among Threatened Acropora Corals
MW246544.1	Acropora palmata	Eukaryota	Metazoa	Cnidaria	Anthozoa	Hexacorallia	Scleractinia	Astrocoeniina	Acroporidae		Acropora		circular	18259	0.38151	Genomic Variants Among Threatened Acropora Corals
MW246558.1	Acropora palmata	Eukaryota	Metazoa	Cnidaria	Anthozoa	Hexacorallia	Scleractinia	Astrocoeniina	Acroporidae		Acropora		circular	18258	0.381477	Genomic Variants Among Threatened Acropora Corals
MW246547.1	Acropora palmata	Eukaryota	Metazoa	Cnidaria	Anthozoa	Hexacorallia	Scleractinia	Astrocoeniina	Acroporidae		Acropora		circular	18258	0.381422	Genomic Variants Among Threatened Acropora Corals
MW246528.1	Acropora palmata	Eukaryota	Metazoa	Cnidaria	Anthozoa	Hexacorallia	Scleractinia	Astrocoeniina	Acroporidae		Acropora		circular	18258	0.381531	Genomic Variants Among Threatened Acropora Corals
MW246514.1	Acropora palmata	Eukaryota	Metazoa	Cnidaria	Anthozoa	Hexacorallia	Scleractinia	Astrocoeniina	Acroporidae		Acropora		circular	18256	0.381354	Genomic Variants Among Threatened Acropora Corals
MW246538.1	Acropora prolifera	Eukaryota	Metazoa	Cnidaria	Anthozoa	Hexacorallia	Scleractinia	Astrocoeniina	Acroporidae		Acropora		circular	18258	0.381422	Genomic Variants Among Threatened Acropora Corals
MW246534.1	Acropora prolifera	Eukaryota	Metazoa	Cnidaria	Anthozoa	Hexacorallia	Scleractinia	Astrocoeniina	Acroporidae		Acropora		circular	18255	0.381156	Genomic Variants Among Threatened Acropora Corals
MW246516.1	Acropora prolifera	Eukaryota	Metazoa	Cnidaria	Anthozoa	Hexacorallia	Scleractinia	Astrocoeniina	Acroporidae		Acropora		circular	18258	0.381531	Genomic Variants Among Threatened Acropora Corals
MW246524.1	Acropora prolifera	Eukaryota	Metazoa	Cnidaria	Anthozoa	Hexacorallia	Scleractinia	Astrocoeniina	Acroporidae		Acropora		circular	18259	0.38151	Genomic Variants Among Threatened Acropora Corals
MW246537.1	Acropora prolifera	Eukaryota	Metazoa	Cnidaria	Anthozoa	Hexacorallia	Scleractinia	Astrocoeniina	Acroporidae		Acropora		circular	18258	0.381531	Genomic Variants Among Threatened Acropora Corals
MW246522.1	Acropora prolifera	Eukaryota	Metazoa	Cnidaria	Anthozoa	Hexacorallia	Scleractinia	Astrocoeniina	Acroporidae		Acropora		circular	18258	0.381531	Genomic Variants Among Threatened Acropora Corals
MW246525.1	Acropora prolifera	Eukaryota	Metazoa	Cnidaria	Anthozoa	Hexacorallia	Scleractinia	Astrocoeniina	Acroporidae		Acropora		circular	18258	0.381586	Genomic Variants Among Threatened Acropora Corals
MW246539.1	Acropora prolifera	Eukaryota	Metazoa	Cnidaria	Anthozoa	Hexacorallia	Scleractinia	Astrocoeniina	Acroporidae		Acropora		circular	18258	0.381531	Genomic Variants Among Threatened Acropora Corals
MW246518.1	Acropora prolifera	Eukaryota	Metazoa	Cnidaria	Anthozoa	Hexacorallia	Scleractinia	Astrocoeniina	Acroporidae		Acropora		circular	18259	0.38162	Genomic Variants Among Threatened Acropora Corals
MW246515.1	Acropora prolifera	Eukaryota	Metazoa	Cnidaria	Anthozoa	Hexacorallia	Scleractinia	Astrocoeniina	Acroporidae		Acropora		circular	18257	0.381443	Genomic Variants Among Threatened Acropora Corals
MW246535.1	Acropora prolifera	Eukaryota	Metazoa	Cnidaria	Anthozoa	Hexacorallia	Scleractinia	Astrocoeniina	Acroporidae		Acropora		circular	18259	0.381565	Genomic Variants Among Threatened Acropora Corals
MW246536.1	Acropora prolifera	Eukaryota	Metazoa	Cnidaria	Anthozoa	Hexacorallia	Scleractinia	Astrocoeniina	Acroporidae		Acropora		circular	18258	0.381367	Genomic Variants Among Threatened Acropora Corals
MW246521.1	Acropora prolifera	Eukaryota	Metazoa	Cnidaria	Anthozoa	Hexacorallia	Scleractinia	Astrocoeniina	Acroporidae		Acropora		circular	18258	0.381422	Genomic Variants Among Threatened Acropora Corals
MW246532.1	Acropora prolifera	Eukaryota	Metazoa	Cnidaria	Anthozoa	Hexacorallia	Scleractinia	Astrocoeniina	Acroporidae		Acropora		circular	18257	0.381662	Genomic Variants Among Threatened Acropora Corals
MW246531.1	Acropora prolifera	Eukaryota	Metazoa	Cnidaria	Anthozoa	Hexacorallia	Scleractinia	Astrocoeniina	Acroporidae		Acropora		circular	18257	0.381498	Genomic Variants Among Threatened Acropora Corals
MW246529.1	Acropora prolifera	Eukaryota	Metazoa	Cnidaria	Anthozoa	Hexacorallia	Scleractinia	Astrocoeniina	Acroporidae		Acropora		circular	18259	0.381237	Genomic Variants Among Threatened Acropora Corals
MW246530.1	Acropora prolifera	Eukaryota	Metazoa	Cnidaria	Anthozoa	Hexacorallia	Scleractinia	Astrocoeniina	Acroporidae		Acropora		circular	18259	0.381237	Genomic Variants Among Threatened Acropora Corals
MW246540.1	Acropora prolifera	Eukaryota	Metazoa	Cnidaria	Anthozoa	Hexacorallia	Scleractinia	Astrocoeniina	Acroporidae		Acropora		circular	18256	0.381464	Genomic Variants Among Threatened Acropora Corals
MW246517.1	Acropora prolifera	Eukaryota	Metazoa	Cnidaria	Anthozoa	Hexacorallia	Scleractinia	Astrocoeniina	Acroporidae		Acropora		circular	18258	0.381422	Genomic Variants Among Threatened Acropora Corals
MW246513.1	Acropora prolifera	Eukaryota	Metazoa	Cnidaria	Anthozoa	Hexacorallia	Scleractinia	Astrocoeniina	Acroporidae		Acropora		circular	18258	0.381477	Genomic Variants Among Threatened Acropora Corals
MW246511.1	Acropora prolifera	Eukaryota	Metazoa	Cnidaria	Anthozoa	Hexacorallia	Scleractinia	Astrocoeniina	Acroporidae		Acropora		circular	18257	0.381443	Genomic Variants Among Threatened Acropora Corals
MW246519.1	Acropora prolifera	Eukaryota	Metazoa	Cnidaria	Anthozoa	Hexacorallia	Scleractinia	Astrocoeniina	Acroporidae		Acropora		circular	18257	0.381607	Genomic Variants Among Threatened Acropora Corals
MW246520.1	Acropora prolifera	Eukaryota	Metazoa	Cnidaria	Anthozoa	Hexacorallia	Scleractinia	Astrocoeniina	Acroporidae		Acropora		circular	18258	0.381586	Genomic Variants Among Threatened Acropora Corals
MW246541.1	Acropora prolifera	Eukaryota	Metazoa	Cnidaria	Anthozoa	Hexacorallia	Scleractinia	Astrocoeniina	Acroporidae		Acropora		circular	18256	0.381245	Genomic Variants Among Threatened Acropora Corals
MW246512.1	Acropora prolifera	Eukaryota	Metazoa	Cnidaria	Anthozoa	Hexacorallia	Scleractinia	Astrocoeniina	Acroporidae		Acropora		circular	18257	0.381333	Genomic Variants Among Threatened Acropora Corals
NC_081454.1	Acropora pulchra	Eukaryota	Metazoa	Cnidaria	Anthozoa	Hexacorallia	Scleractinia	Astrocoeniina	Acroporidae		Acropora		circular	18481	0.381202	NA
MT593344.1	Acropora pulchra	Eukaryota	Metazoa	Cnidaria	Anthozoa	Hexacorallia	Scleractinia	Astrocoeniina	Acroporidae		Acropora		circular	18481	0.381202	NA
MT593349.1	Acropora pulchra	Eukaryota	Metazoa	Cnidaria	Anthozoa	Hexacorallia	Scleractinia	Astrocoeniina	Acroporidae		Acropora		circular	18479	0.381406	NA
MT593335.1	Acropora robusta	Eukaryota	Metazoa	Cnidaria	Anthozoa	Hexacorallia	Scleractinia	Astrocoeniina	Acroporidae		Acropora		circular	18480	0.381439	NA
NC_022833.1	Acropora robusta	Eukaryota	Metazoa	Cnidaria	Anthozoa	Hexacorallia	Scleractinia	Astrocoeniina	Acroporidae		Acropora		circular	18480	0.381331	NA
KF448538.1	Acropora robusta	Eukaryota	Metazoa	Cnidaria	Anthozoa	Hexacorallia	Scleractinia	Astrocoeniina	Acroporidae		Acropora		circular	18480	0.381331	NA
MT593348.1	Acropora robusta	Eukaryota	Metazoa	Cnidaria	Anthozoa	Hexacorallia	Scleractinia	Astrocoeniina	Acroporidae		Acropora		circular	18479	0.381352	NA
MW773216.1	Acropora sp. A aff. tenuis AC-2021	Eukaryota	Metazoa	Cnidaria	Anthozoa	Hexacorallia	Scleractinia	Astrocoeniina	Acroporidae		Acropora		circular	18334	0.379023	NA
MW773217.1	Acropora sp. B aff. cytherea AC-2021	Eukaryota	Metazoa	Cnidaria	Anthozoa	Hexacorallia	Scleractinia	Astrocoeniina	Acroporidae		Acropora		circular	18353	0.380047	NA
MW773218.1	Acropora sp. C aff. orbicularis AC-2021	Eukaryota	Metazoa	Cnidaria	Anthozoa	Hexacorallia	Scleractinia	Astrocoeniina	Acroporidae		Acropora		circular	18584	0.380273	NA
MW773219.1	Acropora sp. D AC-2021	Eukaryota	Metazoa	Cnidaria	Anthozoa	Hexacorallia	Scleractinia	Astrocoeniina	Acroporidae		Acropora		circular	18471	0.380813	NA
MT593343.1	Acropora subulata	Eukaryota	Metazoa	Cnidaria	Anthozoa	Hexacorallia	Scleractinia	Astrocoeniina	Acroporidae		Acropora		circular	18570	0.381368	NA
NC_081188.1	Acropora subulata	Eukaryota	Metazoa	Cnidaria	Anthozoa	Hexacorallia	Scleractinia	Astrocoeniina	Acroporidae		Acropora		circular	18566	0.381558	NA
MT593334.1	Acropora subulata	Eukaryota	Metazoa	Cnidaria	Anthozoa	Hexacorallia	Scleractinia	Astrocoeniina	Acroporidae		Acropora		circular	18566	0.381558	NA
AF338425.1	Acropora tenuis	Eukaryota	Metazoa	Cnidaria	Anthozoa	Hexacorallia	Scleractinia	Astrocoeniina	Acroporidae		Acropora		circular	18338	0.379594	The mitochondrial genome of Acropora tenuis (Cnidaria; Scleractinia) contains a large group I intron and a candidate control region
NC_003522.1	Acropora tenuis	Eukaryota	Metazoa	Cnidaria	Anthozoa	Hexacorallia	Scleractinia	Astrocoeniina	Acroporidae		Acropora		circular	18338	0.379594	The mitochondrial genome of Acropora tenuis (Cnidaria; Scleractinia) contains a large group I intron and a candidate control region
MT593332.1	Acropora tenuis	Eukaryota	Metazoa	Cnidaria	Anthozoa	Hexacorallia	Scleractinia	Astrocoeniina	Acroporidae		Acropora		circular	18343	0.3796	NA
NC_081455.1	Acropora turaki	Eukaryota	Metazoa	Cnidaria	Anthozoa	Hexacorallia	Scleractinia	Astrocoeniina	Acroporidae		Acropora		circular	18465	0.381208	NA
MT593352.1	Acropora turaki	Eukaryota	Metazoa	Cnidaria	Anthozoa	Hexacorallia	Scleractinia	Astrocoeniina	Acroporidae		Acropora		circular	18465	0.381208	NA
MH141598.1	Acropora valida	Eukaryota	Metazoa	Cnidaria	Anthozoa	Hexacorallia	Scleractinia	Astrocoeniina	Acroporidae		Acropora		circular	18385	0.380364	Complete mitochondrial genome of Acropora valida (Scleractinia, Acroporidae): mitogenome characterization and phylogenetic positioning
NC_042742.1	Acropora valida	Eukaryota	Metazoa	Cnidaria	Anthozoa	Hexacorallia	Scleractinia	Astrocoeniina	Acroporidae		Acropora		circular	18385	0.380364	Complete mitochondrial genome of Acropora valida (Scleractinia, Acroporidae): mitogenome characterization and phylogenetic positioning
MT593339.1	Acropora valida	Eukaryota	Metazoa	Cnidaria	Anthozoa	Hexacorallia	Scleractinia	Astrocoeniina	Acroporidae		Acropora		circular	18364	0.380418	NA
NC_022829.1	Acropora yongei	Eukaryota	Metazoa	Cnidaria	Anthozoa	Hexacorallia	Scleractinia	Astrocoeniina	Acroporidae		Acropora		circular	18342	0.379512	NA
KF448534.1	Acropora yongei	Eukaryota	Metazoa	Cnidaria	Anthozoa	Hexacorallia	Scleractinia	Astrocoeniina	Acroporidae		Acropora		circular	18342	0.379512	NA
NC_006898.1	Anacropora matthai	Eukaryota	Metazoa	Cnidaria	Anthozoa	Hexacorallia	Scleractinia	Astrocoeniina	Acroporidae		Anacropora		circular	17888	0.383777	Mitogenomic analysis of Montipora cactus and Anacropora matthai (cnidaria; scleractinia; acroporidae) indicates an unequal rate of mitochondrial evolution among Acroporidae corals
AY903295.1	Anacropora matthai	Eukaryota	Metazoa	Cnidaria	Anthozoa	Hexacorallia	Scleractinia	Astrocoeniina	Acroporidae		Anacropora		circular	17888	0.383777	Mitogenomic analysis of Montipora cactus and Anacropora matthai (cnidaria; scleractinia; acroporidae) indicates an unequal rate of mitochondrial evolution among Acroporidae corals
NC_024090.1	Astreopora explanata	Eukaryota	Metazoa	Cnidaria	Anthozoa	Hexacorallia	Scleractinia	Astrocoeniina	Acroporidae		Astreopora		circular	18106	0.378107	The 'naked coral' hypothesis revisited - evidence for and against scleractinian monophyly
KJ634269.1	Astreopora explanata	Eukaryota	Metazoa	Cnidaria	Anthozoa	Hexacorallia	Scleractinia	Astrocoeniina	Acroporidae		Astreopora		circular	18106	0.378107	The 'naked coral' hypothesis revisited - evidence for and against scleractinian monophyly
NC_024092.1	Astreopora myriophthalma	Eukaryota	Metazoa	Cnidaria	Anthozoa	Hexacorallia	Scleractinia	Astrocoeniina	Acroporidae		Astreopora		circular	18106	0.378549	The 'naked coral' hypothesis revisited - evidence for and against scleractinian monophyly
KJ634272.1	Astreopora myriophthalma	Eukaryota	Metazoa	Cnidaria	Anthozoa	Hexacorallia	Scleractinia	Astrocoeniina	Acroporidae		Astreopora		circular	18106	0.378549	The 'naked coral' hypothesis revisited - evidence for and against scleractinian monophyly
NC_077265.1	Isopora brueggemanni	Eukaryota	Metazoa	Cnidaria	Anthozoa	Hexacorallia	Scleractinia	Astrocoeniina	Acroporidae		Isopora		circular	18734	0.382193	NA
MT724594.1	Isopora brueggemanni	Eukaryota	Metazoa	Cnidaria	Anthozoa	Hexacorallia	Scleractinia	Astrocoeniina	Acroporidae		Isopora		circular	18734	0.382193	NA
NC_024091.1	Isopora palifera	Eukaryota	Metazoa	Cnidaria	Anthozoa	Hexacorallia	Scleractinia	Astrocoeniina	Acroporidae		Isopora		circular	18725	0.382697	The 'naked coral' hypothesis revisited - evidence for and against scleractinian monophyly
KJ634270.1	Isopora palifera	Eukaryota	Metazoa	Cnidaria	Anthozoa	Hexacorallia	Scleractinia	Astrocoeniina	Acroporidae		Isopora		circular	18725	0.382697	The 'naked coral' hypothesis revisited - evidence for and against scleractinian monophyly
NC_024089.1	Isopora togianensis	Eukaryota	Metazoa	Cnidaria	Anthozoa	Hexacorallia	Scleractinia	Astrocoeniina	Acroporidae		Isopora		circular	18637	0.382411	The 'naked coral' hypothesis revisited - evidence for and against scleractinian monophyly
KJ634268.1	Isopora togianensis	Eukaryota	Metazoa	Cnidaria	Anthozoa	Hexacorallia	Scleractinia	Astrocoeniina	Acroporidae		Isopora		circular	18637	0.382411	The 'naked coral' hypothesis revisited - evidence for and against scleractinian monophyly
NC_037359.1	Montipora aequituberculata	Eukaryota	Metazoa	Cnidaria	Anthozoa	Hexacorallia	Scleractinia	Astrocoeniina	Acroporidae		Montipora		circular	17886	0.383764	The Complete mitochondrial genome of Montipora aequituberculata (Seleractinia, Acroporidae)
KU762339.1	Montipora aequituberculata	Eukaryota	Metazoa	Cnidaria	Anthozoa	Hexacorallia	Scleractinia	Astrocoeniina	Acroporidae		Montipora		circular	17886	0.383764	The Complete mitochondrial genome of Montipora aequituberculata (Seleractinia, Acroporidae)
NC_006902.1	Montipora cactus	Eukaryota	Metazoa	Cnidaria	Anthozoa	Hexacorallia	Scleractinia	Astrocoeniina	Acroporidae		Montipora		circular	17887	0.384022	Mitogenomic analysis of Montipora cactus and Anacropora matthai (cnidaria; scleractinia; acroporidae) indicates an unequal rate of mitochondrial evolution among Acroporidae corals
AY903296.2	Montipora cactus	Eukaryota	Metazoa	Cnidaria	Anthozoa	Hexacorallia	Scleractinia	Astrocoeniina	Acroporidae		Montipora		circular	17887	0.384022	Mitogenomic analysis of Montipora cactus and Anacropora matthai (cnidaria; scleractinia; acroporidae) indicates an unequal rate of mitochondrial evolution among Acroporidae corals
NC_040137.1	Montipora efflorescens	Eukaryota	Metazoa	Cnidaria	Anthozoa	Hexacorallia	Scleractinia	Astrocoeniina	Acroporidae		Montipora		circular	17886	0.383652	NA
MG851914.1	Montipora efflorescens	Eukaryota	Metazoa	Cnidaria	Anthozoa	Hexacorallia	Scleractinia	Astrocoeniina	Acroporidae		Montipora		circular	17886	0.383652	NA
ON872180.1	Montipora vietnamensis	Eukaryota	Metazoa	Cnidaria	Anthozoa	Hexacorallia	Scleractinia	Astrocoeniina	Acroporidae		Montipora		circular	17885	0.383673	The complete mitochondrial genome of Montiporavietnamensis (Scleractinia, Acroporidae)
NC_072168.1	Montipora vietnamensis	Eukaryota	Metazoa	Cnidaria	Anthozoa	Hexacorallia	Scleractinia	Astrocoeniina	Acroporidae		Montipora		circular	17885	0.383673	The complete mitochondrial genome of Montiporavietnamensis (Scleractinia, Acroporidae)
NC_011160.1	Madracis myriaster	Eukaryota	Metazoa	Cnidaria	Anthozoa	Hexacorallia	Scleractinia	Astrocoeniina	Pocilloporidae		Madracis		circular	16951	0.316795	Unique mitogenomic features in the scleractinian family pocilloporidae (scleractinia: astrocoeniina)
EU400212.1	Madracis myriaster	Eukaryota	Metazoa	Cnidaria	Anthozoa	Hexacorallia	Scleractinia	Astrocoeniina	Pocilloporidae		Madracis		circular	16951	0.316795	Unique mitogenomic features in the scleractinian family pocilloporidae (scleractinia: astrocoeniina)
EU400213.1	Pocillopora damicornis	Eukaryota	Metazoa	Cnidaria	Anthozoa	Hexacorallia	Scleractinia	Astrocoeniina	Pocilloporidae		Pocillopora		circular	17425	0.301463	Unique mitogenomic features in the scleractinian family pocilloporidae (scleractinia: astrocoeniina)
NC_009797.1	Pocillopora damicornis	Eukaryota	Metazoa	Cnidaria	Anthozoa	Hexacorallia	Scleractinia	Astrocoeniina	Pocilloporidae		Pocillopora		circular	17415	0.301292	The mitochondrial genome of Pocillopora (Cnidaria: Scleractinia) contains two variable regions: The putative D-loop and a novel ORF of unknown function
EF526302.1	Pocillopora damicornis	Eukaryota	Metazoa	Cnidaria	Anthozoa	Hexacorallia	Scleractinia	Astrocoeniina	Pocilloporidae		Pocillopora		circular	17415	0.301292	The mitochondrial genome of Pocillopora (Cnidaria: Scleractinia) contains two variable regions: the putative D-loop and a novel ORF of unknown function
NC_009798.1	Pocillopora grandis	Eukaryota	Metazoa	Cnidaria	Anthozoa	Hexacorallia	Scleractinia	Astrocoeniina	Pocilloporidae		Pocillopora		circular	17422	0.301056	The mitochondrial genome of Pocillopora (Cnidaria: Scleractinia) contains two variable regions: the putative D-loop and a novel ORF of unknown function
EF526303.1	Pocillopora grandis	Eukaryota	Metazoa	Cnidaria	Anthozoa	Hexacorallia	Scleractinia	Astrocoeniina	Pocilloporidae		Pocillopora		circular	17422	0.301056	The mitochondrial genome of Pocillopora (Cnidaria: Scleractinia) contains two variable regions: the putative D-loop and a novel ORF of unknown function
NC_010245.2	Seriatopora caliendrum	Eukaryota	Metazoa	Cnidaria	Anthozoa	Hexacorallia	Scleractinia	Astrocoeniina	Pocilloporidae		Seriatopora		circular	17010	0.302822	The complete mitochondrial genomes of needle corals, Seriatopora spp. (Scleractinia: Pocilloporidae): an idiosyncratic atp8, duplicated trnW gene, and hypervariable regions used to determine species phylogenies and recently diverged populations
EF633601.2	Seriatopora caliendrum	Eukaryota	Metazoa	Cnidaria	Anthozoa	Hexacorallia	Scleractinia	Astrocoeniina	Pocilloporidae		Seriatopora		circular	17010	0.302822	The complete mitochondrial genomes of needle corals, Seriatopora spp. (Scleractinia: Pocilloporidae): an idiosyncratic atp8, duplicated trnW gene, and hypervariable regions used to determine species phylogenies and recently diverged populations
NC_010244.2	Seriatopora hystrix	Eukaryota	Metazoa	Cnidaria	Anthozoa	Hexacorallia	Scleractinia	Astrocoeniina	Pocilloporidae		Seriatopora		circular	17059	0.301307	The complete mitochondrial genomes of needle corals, Seriatopora spp. (Scleractinia: Pocilloporidae): an idiosyncratic atp8, duplicated trnW gene, and hypervariable regions used to determine species phylogenies and recently diverged populations
EF633600.2	Seriatopora hystrix	Eukaryota	Metazoa	Cnidaria	Anthozoa	Hexacorallia	Scleractinia	Astrocoeniina	Pocilloporidae		Seriatopora		circular	17059	0.301307	The complete mitochondrial genomes of needle corals, Seriatopora spp. (Scleractinia: Pocilloporidae): an idiosyncratic atp8, duplicated trnW gene, and hypervariable regions used to determine species phylogenies and recently diverged populations
NC_011162.1	Stylophora pistillata	Eukaryota	Metazoa	Cnidaria	Anthozoa	Hexacorallia	Scleractinia	Astrocoeniina	Pocilloporidae		Stylophora		circular	17177	0.298772	Unique mitogenomic features in the scleractinian family pocilloporidae (scleractinia: astrocoeniina)
EU400214.1	Stylophora pistillata	Eukaryota	Metazoa	Cnidaria	Anthozoa	Hexacorallia	Scleractinia	Astrocoeniina	Pocilloporidae		Stylophora		circular	17177	0.298772	Unique mitogenomic features in the scleractinian family pocilloporidae (scleractinia: astrocoeniina)
OL584334.1	Caryophyllia scobinosa	Eukaryota	Metazoa	Cnidaria	Anthozoa	Hexacorallia	Scleractinia	Caryophylliina	Caryophylliidae		Caryophyllia		circular	16105	0.366346	Caryophylliids (Anthozoa, Scleractinia) and mitochondrial gene order: insights from mitochondrial and nuclear phylogenomics
NC_065776.1	Caryophyllia scobinosa	Eukaryota	Metazoa	Cnidaria	Anthozoa	Hexacorallia	Scleractinia	Caryophylliina	Caryophylliidae		Caryophyllia		circular	16105	0.366346	Caryophylliids (Anthozoa, Scleractinia) and mitochondrial gene order: insights from mitochondrial and nuclear phylogenomics
OP594308.1	Crispatotrochus rubescens	Eukaryota	Metazoa	Cnidaria	Anthozoa	Hexacorallia	Scleractinia	Caryophylliina	Caryophylliidae		Crispatotrochus		circular	16536	0.358853	The mitochondrial genomes of Crispatotrochus rubescens and Crispatotrochus rugosus (Hexacorallia; Scleractinia): new insights on the phylogeny of the family Caryophylliidae
NC_068220.1	Crispatotrochus rubescens	Eukaryota	Metazoa	Cnidaria	Anthozoa	Hexacorallia	Scleractinia	Caryophylliina	Caryophylliidae		Crispatotrochus		circular	16536	0.358853	The mitochondrial genomes of Crispatotrochus rubescens and Crispatotrochus rugosus (Hexacorallia; Scleractinia): new insights on the phylogeny of the family Caryophylliidae
NC_068221.1	Crispatotrochus rugosus	Eukaryota	Metazoa	Cnidaria	Anthozoa	Hexacorallia	Scleractinia	Caryophylliina	Caryophylliidae		Crispatotrochus		circular	16536	0.358853	The mitochondrial genomes of Crispatotrochus rubescens and Crispatotrochus rugosus (Hexacorallia; Scleractinia): new insights on the phylogeny of the family Caryophylliidae
OP594309.1	Crispatotrochus rugosus	Eukaryota	Metazoa	Cnidaria	Anthozoa	Hexacorallia	Scleractinia	Caryophylliina	Caryophylliidae		Crispatotrochus		circular	16536	0.358853	The mitochondrial genomes of Crispatotrochus rubescens and Crispatotrochus rugosus (Hexacorallia; Scleractinia): new insights on the phylogeny of the family Caryophylliidae
KX000894.1	Desmophyllum dianthus	Eukaryota	Metazoa	Cnidaria	Anthozoa	Hexacorallia	Scleractinia	Caryophylliina	Caryophylliidae		Desmophyllum		circular	16229	0.349806	Merging scleractinian genera: the overwhelming genetic similarity between solitary Desmophyllum and colonial Lophelia
NC_034275.1	Desmophyllum dianthus	Eukaryota	Metazoa	Cnidaria	Anthozoa	Hexacorallia	Scleractinia	Caryophylliina	Caryophylliidae		Desmophyllum		circular	16310	0.35046	Merging scleractinian genera: the overwhelming genetic similarity between solitary Desmophyllum and colonial Lophelia
KX000893.1	Desmophyllum dianthus	Eukaryota	Metazoa	Cnidaria	Anthozoa	Hexacorallia	Scleractinia	Caryophylliina	Caryophylliidae		Desmophyllum		circular	16310	0.35046	Merging scleractinian genera: the overwhelming genetic similarity between solitary Desmophyllum and colonial Lophelia
NC_015143.1	Desmophyllum pertusum	Eukaryota	Metazoa	Cnidaria	Anthozoa	Hexacorallia	Scleractinia	Caryophylliina	Caryophylliidae		Desmophyllum		circular	16150	0.348731	Mitogenome rearrangement in the cold-water scleractinian coral Lophelia pertusa (Cnidaria, Anthozoa) involves a long-term evolving group I intron
OL584333.1	Desmophyllum pertusum	Eukaryota	Metazoa	Cnidaria	Anthozoa	Hexacorallia	Scleractinia	Caryophylliina	Caryophylliidae		Desmophyllum		circular	16150	0.348669	Caryophylliids (Anthozoa, Scleractinia) and mitochondrial gene order: insights from mitochondrial and nuclear phylogenomics
KC875349.1	Desmophyllum pertusum	Eukaryota	Metazoa	Cnidaria	Anthozoa	Hexacorallia	Scleractinia	Caryophylliina	Caryophylliidae		Desmophyllum		circular	16149	0.348752	Lophelia pertusa corals from the Ionian and Barents seas share identical nuclear ITS2 and near-identical mitochondrial genome sequences
KC875348.1	Desmophyllum pertusum	Eukaryota	Metazoa	Cnidaria	Anthozoa	Hexacorallia	Scleractinia	Caryophylliina	Caryophylliidae		Desmophyllum		circular	16149	0.348814	Lophelia pertusa corals from the Ionian and Barents seas share identical nuclear ITS2 and near-identical mitochondrial genome sequences
NC_015641.1	Fimbriaphyllia ancora	Eukaryota	Metazoa	Cnidaria	Anthozoa	Hexacorallia	Scleractinia	Caryophylliina	Caryophylliidae		Fimbriaphyllia		circular	18875	0.37796	Seventy-four universal primers for characterizing the complete mitochondrial genomes of scleractinian corals (Cnidaria; Anthozoa)
JF825139.1	Fimbriaphyllia ancora	Eukaryota	Metazoa	Cnidaria	Anthozoa	Hexacorallia	Scleractinia	Caryophylliina	Caryophylliidae		Fimbriaphyllia		circular	18875	0.37796	Seventy-four universal primers for characterizing the complete mitochondrial genomes of scleractinian corals (Cnidaria; Anthozoa)
NC_056290.1	Gardineria hawaiiensis	Eukaryota	Metazoa	Cnidaria	Anthozoa	Hexacorallia	Scleractinia	Caryophylliina	Caryophylliidae		Gardineria		circular	19430	0.395522	The earliest diverging extant scleractinian corals recovered by mitochondrial genomes; Corallimorpharians are not naked corals : insights into relationships between Scleractinia and Corallimorpharia from phylogenomic analyses; The 'naked coral' hypothesis revisited--evidence for and against scleractinian monophyly
MT376619.1	Gardineria hawaiiensis	Eukaryota	Metazoa	Cnidaria	Anthozoa	Hexacorallia	Scleractinia	Caryophylliina	Caryophylliidae		Gardineria		circular	19430	0.395522	The 'naked coral' hypothesis revisited--evidence for and against scleractinian monophyly; Corallimorpharians are not naked corals : insights into relationships between Scleractinia and Corallimorpharia from phylogenomic analyses; The earliest diverging extant scleractinian corals recovered by mitochondrial genomes
OL584330.1	Heterocyathus sulcatus	Eukaryota	Metazoa	Cnidaria	Anthozoa	Hexacorallia	Scleractinia	Caryophylliina	Caryophylliidae		Heterocyathus		circular	18218	0.307279	Caryophylliids (Anthozoa, Scleractinia) and mitochondrial gene order: insights from mitochondrial and nuclear phylogenomics
NC_065774.1	Heterocyathus sulcatus	Eukaryota	Metazoa	Cnidaria	Anthozoa	Hexacorallia	Scleractinia	Caryophylliina	Caryophylliidae		Heterocyathus		circular	18218	0.307279	Caryophylliids (Anthozoa, Scleractinia) and mitochondrial gene order: insights from mitochondrial and nuclear phylogenomics
NC_056275.1	Paraconotrochus antarcticus	Eukaryota	Metazoa	Cnidaria	Anthozoa	Hexacorallia	Scleractinia	Caryophylliina	Caryophylliidae		Paraconotrochus		circular	17562	0.371996	NA
MT409109.1	Paraconotrochus antarcticus	Eukaryota	Metazoa	Cnidaria	Anthozoa	Hexacorallia	Scleractinia	Caryophylliina	Caryophylliidae		Paraconotrochus		circular	17562	0.371996	NA
MW936598.1	Plerogyra sinuosa	Eukaryota	Metazoa	Cnidaria	Anthozoa	Hexacorallia	Scleractinia	Caryophylliina	Caryophylliidae		Plerogyra		circular	17586	0.3517	Complete mitochondrial genome sequences of Physogyra lichtensteini (Milne Edwards & Haime, 1851) and Plerogyra sinuosa (Dana, 1846) (Scleractinia, Plerogyridae): characterisation and phylogenetic analysis
NC_015642.1	Polycyathus sp. MFL-2011	Eukaryota	Metazoa	Cnidaria	Anthozoa	Hexacorallia	Scleractinia	Caryophylliina	Caryophylliidae		Polycyathus		circular	15357	0.290942	Seventy-four universal primers for characterizing the complete mitochondrial genomes of scleractinian corals (Cnidaria; Anthozoa)
JF825140.1	Polycyathus sp. MFL-2011	Eukaryota	Metazoa	Cnidaria	Anthozoa	Hexacorallia	Scleractinia	Caryophylliina	Caryophylliidae		Polycyathus		circular	15357	0.290942	Seventy-four universal primers for characterizing the complete mitochondrial genomes of scleractinian corals (Cnidaria; Anthozoa)
OL584331.1	Premocyathus sp. IS-2022	Eukaryota	Metazoa	Cnidaria	Anthozoa	Hexacorallia	Scleractinia	Caryophylliina	Caryophylliidae		Premocyathus		circular	15816	0.349709	Caryophylliids (Anthozoa, Scleractinia) and mitochondrial gene order: insights from mitochondrial and nuclear phylogenomics
OL584335.1	Solenosmilia variabilis	Eukaryota	Metazoa	Cnidaria	Anthozoa	Hexacorallia	Scleractinia	Caryophylliina	Caryophylliidae		Solenosmilia		circular	15969	0.346734	Caryophylliids (Anthozoa, Scleractinia) and mitochondrial gene order: insights from mitochondrial and nuclear phylogenomics
KM609293.1	Solenosmilia variabilis	Eukaryota	Metazoa	Cnidaria	Anthozoa	Hexacorallia	Scleractinia	Caryophylliina	Caryophylliidae		Solenosmilia		circular	15968	0.346756	The complete mitochondrial genome of the deep-sea stony coral Solenosmilia variabilis (Scleractinia, Caryophylliidae) and its inter-individual variation
NC_025472.1	Solenosmilia variabilis	Eukaryota	Metazoa	Cnidaria	Anthozoa	Hexacorallia	Scleractinia	Caryophylliina	Caryophylliidae		Solenosmilia		circular	15968	0.346756	The complete mitochondrial genome of the deep-sea stony coral Solenosmilia variabilis (Scleractinia, Caryophylliidae) and its inter-individual variation
KM609294.1	Solenosmilia variabilis	Eukaryota	Metazoa	Cnidaria	Anthozoa	Hexacorallia	Scleractinia	Caryophylliina	Caryophylliidae		Solenosmilia		circular	15968	0.346756	The complete mitochondrial genome of the deep-sea stony coral Solenosmilia variabilis (Scleractinia, Caryophylliidae) and its inter-individual variation
OL584332.1	Trochocyathus caryophylloides	Eukaryota	Metazoa	Cnidaria	Anthozoa	Hexacorallia	Scleractinia	Caryophylliina	Caryophylliidae		Trochocyathus		circular	16127	0.351088	Caryophylliids (Anthozoa, Scleractinia) and mitochondrial gene order: insights from mitochondrial and nuclear phylogenomics
NC_065775.1	Trochocyathus caryophylloides	Eukaryota	Metazoa	Cnidaria	Anthozoa	Hexacorallia	Scleractinia	Caryophylliina	Caryophylliidae		Trochocyathus		circular	16127	0.351088	Caryophylliids (Anthozoa, Scleractinia) and mitochondrial gene order: insights from mitochondrial and nuclear phylogenomics
OP795890.1	Polymyces wellsi	Eukaryota	Metazoa	Cnidaria	Anthozoa	Hexacorallia	Scleractinia	Caryophylliina	Flabellidae		Polymyces		circular	19924	0.377936	Adaptive mechanisms of the deep-sea coral Polymyces wellsi (Flabellidae, Scleractinia) illuminate strategies for global climate change
NC_082103.1	Polymyces wellsi	Eukaryota	Metazoa	Cnidaria	Anthozoa	Hexacorallia	Scleractinia	Caryophylliina	Flabellidae		Polymyces		circular	19924	0.377936	Adaptive mechanisms of the deep-sea coral Polymyces wellsi (Flabellidae, Scleractinia) illuminate strategies for global climate change
NC_027590.1	Dendrophyllia arbuscula	Eukaryota	Metazoa	Cnidaria	Anthozoa	Hexacorallia	Scleractinia	Dendrophylliina	Dendrophylliidae		Dendrophyllia		circular	19069	0.373014	Description of the mitochondrial genome of the tree coral Dendrophyllia arbuscula (Anthozoa, Scleractinia)
KR824937.1	Dendrophyllia arbuscula	Eukaryota	Metazoa	Cnidaria	Anthozoa	Hexacorallia	Scleractinia	Dendrophylliina	Dendrophylliidae		Dendrophyllia		circular	19069	0.373014	Description of the mitochondrial genome of the tree coral Dendrophyllia arbuscula (Anthozoa, Scleractinia)
NC_026026.1	Dendrophyllia cribrosa	Eukaryota	Metazoa	Cnidaria	Anthozoa	Hexacorallia	Scleractinia	Dendrophylliina	Dendrophylliidae		Dendrophyllia		circular	19072	0.373427	NA
JQ290080.1	Dendrophyllia cribrosa	Eukaryota	Metazoa	Cnidaria	Anthozoa	Hexacorallia	Scleractinia	Dendrophylliina	Dendrophylliidae		Dendrophyllia		circular	19072	0.373427	NA
OL634845.1	Dendrophyllia minuscula	Eukaryota	Metazoa	Cnidaria	Anthozoa	Hexacorallia	Scleractinia	Dendrophylliina	Dendrophylliidae		Dendrophyllia		circular	19054	0.37315	The complete mitochondrial genome of Dendrophyllia minuscula (Cnidaria: Scleractinia) from the NEOM region of the northern Red Sea
NC_060606.1	Dendrophyllia minuscula	Eukaryota	Metazoa	Cnidaria	Anthozoa	Hexacorallia	Scleractinia	Dendrophylliina	Dendrophylliidae		Dendrophyllia		circular	19054	0.37315	The complete mitochondrial genome of Dendrophyllia minuscula (Cnidaria: Scleractinia) from the NEOM region of the northern Red Sea
NC_024671.1	Duncanopsammia peltata	Eukaryota	Metazoa	Cnidaria	Anthozoa	Hexacorallia	Scleractinia	Dendrophylliina	Dendrophylliidae		Duncanopsammia		circular	18966	0.370189	Complete mitochondrial genome of disc coral Turbinaria peltata (Scleractinia, Dendrophylliidae)
KJ725201.1	Duncanopsammia peltata	Eukaryota	Metazoa	Cnidaria	Anthozoa	Hexacorallia	Scleractinia	Dendrophylliina	Dendrophylliidae		Duncanopsammia		circular	18966	0.370189	Complete mitochondrial genome of disc coral Turbinaria peltata (Scleractinia, Dendrophylliidae)
NC_026025.1	Tubastraea coccinea	Eukaryota	Metazoa	Cnidaria	Anthozoa	Hexacorallia	Scleractinia	Dendrophylliina	Dendrophylliidae		Tubastraea		circular	19070	0.37247	NA
JQ290078.1	Tubastraea coccinea	Eukaryota	Metazoa	Cnidaria	Anthozoa	Hexacorallia	Scleractinia	Dendrophylliina	Dendrophylliidae		Tubastraea		circular	19070	0.37247	NA
MK959039.1	Tubastraea coccinea	Eukaryota	Metazoa	Cnidaria	Anthozoa	Hexacorallia	Scleractinia	Dendrophylliina	Dendrophylliidae		Tubastraea		circular	19092	0.371988	NA
KX024566.1	Tubastraea coccinea	Eukaryota	Metazoa	Cnidaria	Anthozoa	Hexacorallia	Scleractinia	Dendrophylliina	Dendrophylliidae		Tubastraea		circular	19094	0.372421	Complete mitochondrial genome sequences of Atlantic representatives of the invasive Pacific coral species Tubastraea coccinea and T. tagusensis (Scleractinia, Dendrophylliidae): Implications for species identification
MK959043.1	Tubastraea diaphana	Eukaryota	Metazoa	Cnidaria	Anthozoa	Hexacorallia	Scleractinia	Dendrophylliina	Dendrophylliidae		Tubastraea		circular	19093	0.371602	NA
NC_056884.1	Tubastraea diaphana	Eukaryota	Metazoa	Cnidaria	Anthozoa	Hexacorallia	Scleractinia	Dendrophylliina	Dendrophylliidae		Tubastraea		circular	19093	0.371602	NA
MK959044.1	Tubastraea diaphana	Eukaryota	Metazoa	Cnidaria	Anthozoa	Hexacorallia	Scleractinia	Dendrophylliina	Dendrophylliidae		Tubastraea		circular	19093	0.371602	NA
MK959042.1	Tubastraea diaphana	Eukaryota	Metazoa	Cnidaria	Anthozoa	Hexacorallia	Scleractinia	Dendrophylliina	Dendrophylliidae		Tubastraea		circular	19093	0.371602	NA
NC_056883.1	Tubastraea micranthus	Eukaryota	Metazoa	Cnidaria	Anthozoa	Hexacorallia	Scleractinia	Dendrophylliina	Dendrophylliidae		Tubastraea		circular	19085	0.370081	NA
MK959041.1	Tubastraea micranthus	Eukaryota	Metazoa	Cnidaria	Anthozoa	Hexacorallia	Scleractinia	Dendrophylliina	Dendrophylliidae		Tubastraea		circular	19085	0.370081	NA
NC_030352.1	Tubastraea tagusensis	Eukaryota	Metazoa	Cnidaria	Anthozoa	Hexacorallia	Scleractinia	Dendrophylliina	Dendrophylliidae		Tubastraea		circular	19094	0.371478	Complete mitochondrial genome sequences of Atlantic representatives of the invasive Pacific coral species Tubastraea coccinea and T. tagusensis (Scleractinia, Dendrophylliidae): Implications for species identification
KX024567.1	Tubastraea tagusensis	Eukaryota	Metazoa	Cnidaria	Anthozoa	Hexacorallia	Scleractinia	Dendrophylliina	Dendrophylliidae		Tubastraea		circular	19094	0.371478	Complete mitochondrial genome sequences of Atlantic representatives of the invasive Pacific coral species Tubastraea coccinea and T. tagusensis (Scleractinia, Dendrophylliidae): Implications for species identification
NC_070437.1	Turbinaria bifrons	Eukaryota	Metazoa	Cnidaria	Anthozoa	Hexacorallia	Scleractinia	Dendrophylliina	Dendrophylliidae		Turbinaria		circular	18880	0.372034	Complete mitochondrial genome of the Turbinaria bifrons (Scleractinia, Dendrophylliidae)
MT806020.1	Turbinaria bifrons	Eukaryota	Metazoa	Cnidaria	Anthozoa	Hexacorallia	Scleractinia	Dendrophylliina	Dendrophylliidae		Turbinaria		circular	18880	0.372034	Complete mitochondrial genome of the Turbinaria bifrons (Scleractinia, Dendrophylliidae)
NC_060802.1	Diploastrea heliopora	Eukaryota	Metazoa	Cnidaria	Anthozoa	Hexacorallia	Scleractinia	Faviina	Diploastreidae		Diploastrea		circular	18363	0.33317	Characterization of the complete mitochondrial genome of Diploastrea heliopora and phylogeny of the scleractinia species which have group I introns in their COI genes
MT560600.1	Diploastrea heliopora	Eukaryota	Metazoa	Cnidaria	Anthozoa	Hexacorallia	Scleractinia	Faviina	Diploastreidae		Diploastrea		circular	18363	0.33317	Characterization of the complete mitochondrial genome of Diploastrea heliopora and phylogeny of the scleractinia species which have group I introns in their COI genes
ON943047.1	Galaxea astreata	Eukaryota	Metazoa	Cnidaria	Anthozoa	Hexacorallia	Scleractinia	Faviina	Euphylliidae		Galaxea		circular	18481	0.381473	NA
ON943048.1	Galaxea astreata	Eukaryota	Metazoa	Cnidaria	Anthozoa	Hexacorallia	Scleractinia	Faviina	Euphylliidae		Galaxea		circular	18751	0.383126	NA
NC_029696.1	Galaxea fascicularis	Eukaryota	Metazoa	Cnidaria	Anthozoa	Hexacorallia	Scleractinia	Faviina	Euphylliidae		Galaxea		circular	18751	0.383393	The complete mitogenome of the Galaxy Coral, Galaxea fascicularis (Cnidaria: Oculinidae)
KU159433.1	Galaxea fascicularis	Eukaryota	Metazoa	Cnidaria	Anthozoa	Hexacorallia	Scleractinia	Faviina	Euphylliidae		Galaxea		circular	18751	0.383393	The complete mitogenome of the Galaxy Coral, Galaxea fascicularis (Cnidaria: Oculinidae)
ON943049.1	Galaxea paucisepta	Eukaryota	Metazoa	Cnidaria	Anthozoa	Hexacorallia	Scleractinia	Faviina	Euphylliidae		Galaxea		circular	18481	0.381581	NA
ON943050.1	Galaxea paucisepta	Eukaryota	Metazoa	Cnidaria	Anthozoa	Hexacorallia	Scleractinia	Faviina	Euphylliidae		Galaxea		circular	18751	0.383713	NA
NC_040169.1	Echinophyllia aspera	Eukaryota	Metazoa	Cnidaria	Anthozoa	Hexacorallia	Scleractinia	Faviina	Lobophylliidae		Echinophyllia		circular	17697	0.340792	Complete mitochondrial genome of Echinophylliaaspera (Scleractinia, Lobophylliidae): Mitogenome characterization and phylogenetic positioning
MG792550.1	Echinophyllia aspera	Eukaryota	Metazoa	Cnidaria	Anthozoa	Hexacorallia	Scleractinia	Faviina	Lobophylliidae		Echinophyllia		circular	17697	0.340792	Complete mitochondrial genome of Echinophylliaaspera (Scleractinia, Lobophylliidae): Mitogenome characterization and phylogenetic positioning
OP821698.1	Homophyllia bowerbanki	Eukaryota	Metazoa	Cnidaria	Anthozoa	Hexacorallia	Scleractinia	Faviina	Lobophylliidae		Homophyllia		circular	18154	0.338603	The Complete Mitochondrial Genome of Homophyllia bowerbanki (Scleractinia, Lobophylliidae): The First Sequence for the Genus Homophyllia
NC_077518.1	Homophyllia bowerbanki	Eukaryota	Metazoa	Cnidaria	Anthozoa	Hexacorallia	Scleractinia	Faviina	Lobophylliidae		Homophyllia		circular	18154	0.338603	The Complete Mitochondrial Genome of Homophyllia bowerbanki (Scleractinia, Lobophylliidae): The First Sequence for the Genus Homophyllia
NC_046690.1	Dipsastraea favus	Eukaryota	Metazoa	Cnidaria	Anthozoa	Hexacorallia	Scleractinia	Faviina	Merulinidae		Dipsastraea		circular	17054	0.335288	Next-generation sequencing yields the complete mitogenome of Favia favus
MK516277.1	Dipsastraea favus	Eukaryota	Metazoa	Cnidaria	Anthozoa	Hexacorallia	Scleractinia	Faviina	Merulinidae		Dipsastraea		circular	17054	0.335288	Next-generation sequencing yields the complete mitogenome of Favia favus
NC_044074.1	Dipsastraea rotumana	Eukaryota	Metazoa	Cnidaria	Anthozoa	Hexacorallia	Scleractinia	Faviina	Merulinidae		Dipsastraea		circular	16466	0.331835	Complete mitochondrial genome of the Favia rotumana (Scleractinia, Mussidae) Mitogenome characterization and phylogenetic positioning
MH119077.1	Dipsastraea rotumana	Eukaryota	Metazoa	Cnidaria	Anthozoa	Hexacorallia	Scleractinia	Faviina	Merulinidae		Dipsastraea		circular	16466	0.331835	Complete mitochondrial genome of the Favia rotumana (Scleractinia, Mussidae) Mitogenome characterization and phylogenetic positioning
NC_035879.1	Favites abdita	Eukaryota	Metazoa	Cnidaria	Anthozoa	Hexacorallia	Scleractinia	Faviina	Merulinidae		Favites		circular	17825	0.337952	Next-generation sequencing yields the complete mitogenome of stony coral (Favites abdita)
KY094479.1	Favites abdita	Eukaryota	Metazoa	Cnidaria	Anthozoa	Hexacorallia	Scleractinia	Faviina	Merulinidae		Favites		circular	17825	0.337952	Next-generation sequencing yields the complete mitogenome of stony coral (Favites abdita)
MN688985.1	Favites pentagona	Eukaryota	Metazoa	Cnidaria	Anthozoa	Hexacorallia	Scleractinia	Faviina	Merulinidae		Favites		circular	18004	0.335759	Characterization of the complete mitochondrial genome sequences of three Merulinidae corals and novel insights into the phylogenetics
NC_034916.1	Favites pentagona	Eukaryota	Metazoa	Cnidaria	Anthozoa	Hexacorallia	Scleractinia	Faviina	Merulinidae		Favites		circular	18006	0.335721	NA
KY247139.1	Favites pentagona	Eukaryota	Metazoa	Cnidaria	Anthozoa	Hexacorallia	Scleractinia	Faviina	Merulinidae		Favites		circular	18006	0.335721	NA
NC_042795.1	Hydnophora exesa	Eukaryota	Metazoa	Cnidaria	Anthozoa	Hexacorallia	Scleractinia	Faviina	Merulinidae		Hydnophora		circular	17790	0.333727	NA
MH086217.1	Hydnophora exesa	Eukaryota	Metazoa	Cnidaria	Anthozoa	Hexacorallia	Scleractinia	Faviina	Merulinidae		Hydnophora		circular	17790	0.333727	NA
AP008974.1	Orbicella annularis	Eukaryota	Metazoa	Cnidaria	Anthozoa	Hexacorallia	Scleractinia	Faviina	Merulinidae		Orbicella		linear	16138	0.335729	Analysis of complete mitochondrial DNA sequences of three members of the Montastraea annularis coral species complex (Cnidaria, Anthozoa, Scleractinia)
NC_007224.1	Orbicella annularis	Eukaryota	Metazoa	Cnidaria	Anthozoa	Hexacorallia	Scleractinia	Faviina	Merulinidae		Orbicella		circular	16138	0.335729	Analysis of complete mitochondrial DNA sequences of three members of the Montastraea annularis coral species complex (Cnidaria, Anthozoa, Scleractinia)
AP008973.1	Orbicella annularis	Eukaryota	Metazoa	Cnidaria	Anthozoa	Hexacorallia	Scleractinia	Faviina	Merulinidae		Orbicella		linear	16138	0.335729	Analysis of complete mitochondrial DNA sequences of three members of the Montastraea annularis coral species complex (Cnidaria, Anthozoa, Scleractinia)
AP008978.1	Orbicella faveolata	Eukaryota	Metazoa	Cnidaria	Anthozoa	Hexacorallia	Scleractinia	Faviina	Merulinidae		Orbicella		linear	16138	0.335853	Analysis of complete mitochondrial DNA sequences of three members of the Montastraea annularis coral species complex (Cnidaria, Anthozoa, Scleractinia)
NC_007226.1	Orbicella faveolata	Eukaryota	Metazoa	Cnidaria	Anthozoa	Hexacorallia	Scleractinia	Faviina	Merulinidae		Orbicella		circular	16138	0.335853	Analysis of complete mitochondrial DNA sequences of three members of the Montastraea annularis coral species complex (Cnidaria, Anthozoa, Scleractinia)
AP008977.1	Orbicella faveolata	Eukaryota	Metazoa	Cnidaria	Anthozoa	Hexacorallia	Scleractinia	Faviina	Merulinidae		Orbicella		linear	16138	0.335853	Analysis of complete mitochondrial DNA sequences of three members of the Montastraea annularis coral species complex (Cnidaria, Anthozoa, Scleractinia)
NC_007225.1	Orbicella franksi	Eukaryota	Metazoa	Cnidaria	Anthozoa	Hexacorallia	Scleractinia	Faviina	Merulinidae		Orbicella		circular	16137	0.335502	Analysis of complete mitochondrial DNA sequences of three members of the Montastraea annularis coral species complex (Cnidaria, Anthozoa, Scleractinia)
AP008976.1	Orbicella franksi	Eukaryota	Metazoa	Cnidaria	Anthozoa	Hexacorallia	Scleractinia	Faviina	Merulinidae		Orbicella		linear	16137	0.335502	Analysis of complete mitochondrial DNA sequences of three members of the Montastraea annularis coral species complex (Cnidaria, Anthozoa, Scleractinia)
AP008975.1	Orbicella franksi	Eukaryota	Metazoa	Cnidaria	Anthozoa	Hexacorallia	Scleractinia	Faviina	Merulinidae		Orbicella		linear	16138	0.335791	Analysis of complete mitochondrial DNA sequences of three members of the Montastraea annularis coral species complex (Cnidaria, Anthozoa, Scleractinia)
NC_020049.1	Platygyra carnosa	Eukaryota	Metazoa	Cnidaria	Anthozoa	Hexacorallia	Scleractinia	Faviina	Merulinidae		Platygyra		circular	16463	0.329891	Complete mitochondrial genome of the brain coral Platygyra carnosus
JX911333.1	Platygyra carnosa	Eukaryota	Metazoa	Cnidaria	Anthozoa	Hexacorallia	Scleractinia	Faviina	Merulinidae		Platygyra		circular	16463	0.329891	Complete mitochondrial genome of the brain coral Platygyra carnosus
NC_008162.1	Colpophyllia natans	Eukaryota	Metazoa	Cnidaria	Anthozoa	Hexacorallia	Scleractinia	Faviina	Mussidae	Faviinae	Colpophyllia		circular	16906	0.33568	Naked corals: skeleton loss in Scleractinia
DQ643833.1	Colpophyllia natans	Eukaryota	Metazoa	Cnidaria	Anthozoa	Hexacorallia	Scleractinia	Faviina	Mussidae	Faviinae	Colpophyllia		circular	16906	0.33568	Naked corals: skeleton loss in Scleractinia
NC_008163.1	Mussa angulosa	Eukaryota	Metazoa	Cnidaria	Anthozoa	Hexacorallia	Scleractinia	Faviina	Mussidae	Mussinae	Mussa		circular	17245	0.336967	Naked corals: skeleton loss in Scleractinia
DQ643834.1	Mussa angulosa	Eukaryota	Metazoa	Cnidaria	Anthozoa	Hexacorallia	Scleractinia	Faviina	Mussidae	Mussinae	Mussa		circular	17245	0.336967	Naked corals: skeleton loss in Scleractinia
NC_018364.1	Madrepora oculata	Eukaryota	Metazoa	Cnidaria	Anthozoa	Hexacorallia	Scleractinia	Faviina	Oculinidae		Madrepora		circular	15841	0.303201	Novel organization of the mitochondrial genome in the deep-sea coral, Madrepora oculata (Hexacorallia, Scleractinia, Oculinidae) and its taxonomic implications
JX236041.1	Madrepora oculata	Eukaryota	Metazoa	Cnidaria	Anthozoa	Hexacorallia	Scleractinia	Faviina	Oculinidae		Madrepora		circular	15841	0.303201	Novel organization of the mitochondrial genome in the deep-sea coral, Madrepora oculata (Hexacorallia, Scleractinia, Oculinidae) and its taxonomic implications
MT849379.1	Plesiastrea peroni	Eukaryota	Metazoa	Cnidaria	Anthozoa	Hexacorallia	Scleractinia	Faviina	Plesiastreidae		Plesiastrea		circular	14948	0.318906	Phylogeography of recent Plesiastrea (Scleractinia: Plesiastreidae) based on an integrated taxonomic approach
MT849368.1	Plesiastrea peroni	Eukaryota	Metazoa	Cnidaria	Anthozoa	Hexacorallia	Scleractinia	Faviina	Plesiastreidae		Plesiastrea		circular	14949	0.318951	Phylogeography of recent Plesiastrea (Scleractinia: Plesiastreidae) based on an integrated taxonomic approach
MT849378.1	Plesiastrea peroni	Eukaryota	Metazoa	Cnidaria	Anthozoa	Hexacorallia	Scleractinia	Faviina	Plesiastreidae		Plesiastrea		circular	14948	0.318906	Phylogeography of recent Plesiastrea (Scleractinia: Plesiastreidae) based on an integrated taxonomic approach
MT849376.1	Plesiastrea peroni	Eukaryota	Metazoa	Cnidaria	Anthozoa	Hexacorallia	Scleractinia	Faviina	Plesiastreidae		Plesiastrea		circular	14948	0.31924	Phylogeography of recent Plesiastrea (Scleractinia: Plesiastreidae) based on an integrated taxonomic approach
MT849373.1	Plesiastrea peroni	Eukaryota	Metazoa	Cnidaria	Anthozoa	Hexacorallia	Scleractinia	Faviina	Plesiastreidae		Plesiastrea		circular	14947	0.319061	Phylogeography of recent Plesiastrea (Scleractinia: Plesiastreidae) based on an integrated taxonomic approach
MT849377.1	Plesiastrea peroni	Eukaryota	Metazoa	Cnidaria	Anthozoa	Hexacorallia	Scleractinia	Faviina	Plesiastreidae		Plesiastrea		circular	14948	0.31924	Phylogeography of recent Plesiastrea (Scleractinia: Plesiastreidae) based on an integrated taxonomic approach
MT849370.1	Plesiastrea versipora	Eukaryota	Metazoa	Cnidaria	Anthozoa	Hexacorallia	Scleractinia	Faviina	Plesiastreidae		Plesiastrea		circular	14948	0.319441	Phylogeography of recent Plesiastrea (Scleractinia: Plesiastreidae) based on an integrated taxonomic approach
MT849369.1	Plesiastrea versipora	Eukaryota	Metazoa	Cnidaria	Anthozoa	Hexacorallia	Scleractinia	Faviina	Plesiastreidae		Plesiastrea		circular	14948	0.319575	Phylogeography of recent Plesiastrea (Scleractinia: Plesiastreidae) based on an integrated taxonomic approach
MT849372.1	Plesiastrea versipora	Eukaryota	Metazoa	Cnidaria	Anthozoa	Hexacorallia	Scleractinia	Faviina	Plesiastreidae		Plesiastrea		circular	14946	0.31935	Phylogeography of recent Plesiastrea (Scleractinia: Plesiastreidae) based on an integrated taxonomic approach
MT849375.1	Plesiastrea versipora	Eukaryota	Metazoa	Cnidaria	Anthozoa	Hexacorallia	Scleractinia	Faviina	Plesiastreidae		Plesiastrea		circular	14947	0.319395	Phylogeography of recent Plesiastrea (Scleractinia: Plesiastreidae) based on an integrated taxonomic approach
MT849374.1	Plesiastrea versipora	Eukaryota	Metazoa	Cnidaria	Anthozoa	Hexacorallia	Scleractinia	Faviina	Plesiastreidae		Plesiastrea		circular	14947	0.319395	Phylogeography of recent Plesiastrea (Scleractinia: Plesiastreidae) based on an integrated taxonomic approach
MT849371.1	Plesiastrea versipora	Eukaryota	Metazoa	Cnidaria	Anthozoa	Hexacorallia	Scleractinia	Faviina	Plesiastreidae		Plesiastrea		circular	14947	0.319395	Phylogeography of recent Plesiastrea (Scleractinia: Plesiastreidae) based on an integrated taxonomic approach
NC_042481.1	Plesiastrea versipora	Eukaryota	Metazoa	Cnidaria	Anthozoa	Hexacorallia	Scleractinia	Faviina	Plesiastreidae		Plesiastrea		circular	15320	0.320039	NA
MH025639.1	Plesiastrea versipora	Eukaryota	Metazoa	Cnidaria	Anthozoa	Hexacorallia	Scleractinia	Faviina	Plesiastreidae		Plesiastrea		circular	15320	0.320039	The complete mitochondrial genome of Plesiastrea versipora (Scleractinia, Plesiastreidae) sheds light on its phylogeny and taxonomy of the family Plesiastreidae
NC_008161.1	Astrangia sp. JVK-2006	Eukaryota	Metazoa	Cnidaria	Anthozoa	Hexacorallia	Scleractinia	Faviina	Rhizangiidae		Astrangia		circular	14853	0.318993	Naked corals: skeleton loss in Scleractinia
DQ643832.1	Astrangia sp. JVK-2006	Eukaryota	Metazoa	Cnidaria	Anthozoa	Hexacorallia	Scleractinia	Faviina	Rhizangiidae		Astrangia		circular	14853	0.318993	Naked corals: skeleton loss in Scleractinia
NC_008160.1	Agaricia humilis	Eukaryota	Metazoa	Cnidaria	Anthozoa	Hexacorallia	Scleractinia	Fungiina	Agariciidae		Agaricia		circular	18735	0.404003	Naked corals: skeleton loss in Scleractinia
DQ643831.1	Agaricia humilis	Eukaryota	Metazoa	Cnidaria	Anthozoa	Hexacorallia	Scleractinia	Fungiina	Agariciidae		Agaricia		circular	18735	0.404003	Naked corals: skeleton loss in Scleractinia
NC_008165.1	Pavona clavus	Eukaryota	Metazoa	Cnidaria	Anthozoa	Hexacorallia	Scleractinia	Fungiina	Agariciidae		Pavona		circular	18315	0.405078	Naked corals: skeleton loss in Scleractinia
DQ643836.1	Pavona clavus	Eukaryota	Metazoa	Cnidaria	Anthozoa	Hexacorallia	Scleractinia	Fungiina	Agariciidae		Pavona		circular	18315	0.405078	Naked corals: skeleton loss in Scleractinia
NC_026527.1	Pavona decussata	Eukaryota	Metazoa	Cnidaria	Anthozoa	Hexacorallia	Scleractinia	Fungiina	Agariciidae		Pavona		circular	18378	0.407335	Complete mitochondrial genome of leaf coral Pavona decussata (Scleractinia, Agariciidae)
KP231535.1	Pavona decussata	Eukaryota	Metazoa	Cnidaria	Anthozoa	Hexacorallia	Scleractinia	Fungiina	Agariciidae		Pavona		circular	18378	0.407335	Complete mitochondrial genome of leaf coral Pavona decussata (Scleractinia, Agariciidae)
NC_015640.1	Fungiacyathus stephanus	Eukaryota	Metazoa	Cnidaria	Anthozoa	Hexacorallia	Scleractinia	Fungiina	Fungiacyathidae		Fungiacyathus		circular	19381	0.378205	Seventy-four universal primers for characterizing the complete mitochondrial genomes of scleractinian corals (Cnidaria; Anthozoa)
JF825138.1	Fungiacyathus stephanus	Eukaryota	Metazoa	Cnidaria	Anthozoa	Hexacorallia	Scleractinia	Fungiina	Fungiacyathidae		Fungiacyathus		circular	19381	0.378205	Seventy-four universal primers for characterizing the complete mitochondrial genomes of scleractinian corals (Cnidaria; Anthozoa)
NC_040136.1	Alveopora japonica	Eukaryota	Metazoa	Cnidaria	Anthozoa	Hexacorallia	Scleractinia	Fungiina	Poritidae		Alveopora		circular	18144	0.377921	The complete mitochondrial genome of Alveopora japonica (Scleractinia: Acroporidae)
MG851913.1	Alveopora japonica	Eukaryota	Metazoa	Cnidaria	Anthozoa	Hexacorallia	Scleractinia	Fungiina	Poritidae		Alveopora		circular	18144	0.377921	The complete mitochondrial genome of Alveopora japonica (Scleractinia: Acroporidae)
KJ634271.1	Alveopora sp. MFL-2014	Eukaryota	Metazoa	Cnidaria	Anthozoa	Hexacorallia	Scleractinia	Fungiina	Poritidae		Alveopora		circular	18146	0.378541	The 'naked coral' hypothesis revisited - evidence for and against scleractinian monophyly
NC_015643.1	Goniopora columna	Eukaryota	Metazoa	Cnidaria	Anthozoa	Hexacorallia	Scleractinia	Fungiina	Poritidae		Goniopora		circular	18766	0.371043	Seventy-four universal primers for characterizing the complete mitochondrial genomes of scleractinian corals (Cnidaria; Anthozoa)
JF825141.1	Goniopora columna	Eukaryota	Metazoa	Cnidaria	Anthozoa	Hexacorallia	Scleractinia	Fungiina	Poritidae		Goniopora		circular	18766	0.371043	Seventy-four universal primers for characterizing the complete mitochondrial genomes of scleractinian corals (Cnidaria; Anthozoa)
NC_045931.1	Goniopora djiboutiensis	Eukaryota	Metazoa	Cnidaria	Anthozoa	Hexacorallia	Scleractinia	Fungiina	Poritidae		Goniopora		circular	18765	0.37133	The complete mitochondrial genome of the Goniopora djiboutiensis
MH746816.1	Goniopora djiboutiensis	Eukaryota	Metazoa	Cnidaria	Anthozoa	Hexacorallia	Scleractinia	Fungiina	Poritidae		Goniopora		circular	18765	0.37133	The complete mitochondrial genome of the Goniopora djiboutiensis
MN795054.1	Goniopora lobata	Eukaryota	Metazoa	Cnidaria	Anthozoa	Hexacorallia	Scleractinia	Fungiina	Poritidae		Goniopora		circular	18770	0.370059	The complete mitochondrial genome of the Goniopora lobata
OL372279.1	Goniopora planulata	Eukaryota	Metazoa	Cnidaria	Anthozoa	Hexacorallia	Scleractinia	Fungiina	Poritidae		Goniopora		circular	18766	0.371736	The complete mitochondrial genome of the Goniopora planulata
NC_037434.1	Porites fontanesii	Eukaryota	Metazoa	Cnidaria	Anthozoa	Hexacorallia	Scleractinia	Fungiina	Poritidae		Porites		circular	18658	0.366438	Using ezRAD to reconstruct the complete mitochondrial genome of Porites fontanesii (Cnidaria: Scleractinia)
MG754069.1	Porites fontanesii	Eukaryota	Metazoa	Cnidaria	Anthozoa	Hexacorallia	Scleractinia	Fungiina	Poritidae		Porites		circular	18658	0.366438	Using ezRAD to reconstruct the complete mitochondrial genome of Porites fontanesii (Cnidaria: Scleractinia)
NC_037435.1	Porites harrisoni	Eukaryota	Metazoa	Cnidaria	Anthozoa	Hexacorallia	Scleractinia	Fungiina	Poritidae		Porites		circular	18630	0.363446	The complete mitochondrial genome of Porites harrisoni (Cnidaria: Scleractinia) obtained using next-generation sequencing
MG754070.1	Porites harrisoni	Eukaryota	Metazoa	Cnidaria	Anthozoa	Hexacorallia	Scleractinia	Fungiina	Poritidae		Porites		circular	18630	0.363446	The complete mitochondrial genome of Porites harrisoni (Cnidaria: Scleractinia) obtained using next-generation sequencing
KU761954.1	Porites lobata	Eukaryota	Metazoa	Cnidaria	Anthozoa	Hexacorallia	Scleractinia	Fungiina	Poritidae		Porites		circular	18647	0.362042	Mitogenome of the coral Porites lobata, an ecosystem engineer
NC_030186.1	Porites lobata	Eukaryota	Metazoa	Cnidaria	Anthozoa	Hexacorallia	Scleractinia	Fungiina	Poritidae		Porites		circular	18647	0.362364	The complete mitochondrial genome of the lobe coral Porites lobata (Anthozoa: Scleractinia) sequenced using ezRAD
KU572435.1	Porites lobata	Eukaryota	Metazoa	Cnidaria	Anthozoa	Hexacorallia	Scleractinia	Fungiina	Poritidae		Porites		circular	18647	0.362364	The complete mitochondrial genome of the lobe coral Porites lobata (Anthozoa: Scleractinia) sequenced using ezRAD
NC_029695.1	Porites lutea	Eukaryota	Metazoa	Cnidaria	Anthozoa	Hexacorallia	Scleractinia	Fungiina	Poritidae		Porites		circular	18646	0.362598	Next-generation sequencing yields the complete mitogenome of massive coral, Porites lutea (Cnidaria: Poritidae)
KU159432.1	Porites lutea	Eukaryota	Metazoa	Cnidaria	Anthozoa	Hexacorallia	Scleractinia	Fungiina	Poritidae		Porites		circular	18646	0.362598	Next-generation sequencing yields the complete mitogenome of massive coral, Porites lutea (Cnidaria: Poritidae)
NC_015644.1	Porites okinawensis	Eukaryota	Metazoa	Cnidaria	Anthozoa	Hexacorallia	Scleractinia	Fungiina	Poritidae		Porites		circular	18647	0.362042	Seventy-four universal primers for characterizing the complete mitochondrial genomes of scleractinian corals (Cnidaria; Anthozoa)
JF825142.1	Porites okinawensis	Eukaryota	Metazoa	Cnidaria	Anthozoa	Hexacorallia	Scleractinia	Fungiina	Poritidae		Porites		circular	18647	0.362042	Seventy-four universal primers for characterizing the complete mitochondrial genomes of scleractinian corals (Cnidaria; Anthozoa)
KU761953.1	Porites panamensis	Eukaryota	Metazoa	Cnidaria	Anthozoa	Hexacorallia	Scleractinia	Fungiina	Poritidae		Porites		circular	18644	0.36269	Variation in the whole mitogenome of reef-building Porites corals
NC_024182.1	Porites panamensis	Eukaryota	Metazoa	Cnidaria	Anthozoa	Hexacorallia	Scleractinia	Fungiina	Poritidae		Porites		circular	18628	0.362841	The complete mitochondrial DNA of endemic Eastern Pacific coral (Porites panamensis)
KJ546638.1	Porites panamensis	Eukaryota	Metazoa	Cnidaria	Anthozoa	Hexacorallia	Scleractinia	Fungiina	Poritidae		Porites		circular	18628	0.362841	The complete mitochondrial DNA of endemic Eastern Pacific coral (Porites panamensis)
NC_008166.1	Porites porites	Eukaryota	Metazoa	Cnidaria	Anthozoa	Hexacorallia	Scleractinia	Fungiina	Poritidae		Porites		circular	18648	0.36272	Naked corals: skeleton loss in Scleractinia
DQ643837.1	Porites porites	Eukaryota	Metazoa	Cnidaria	Anthozoa	Hexacorallia	Scleractinia	Fungiina	Poritidae		Porites		circular	18648	0.36272	Naked corals: skeleton loss in Scleractinia
LN864762.1	Porites rus	Eukaryota	Metazoa	Cnidaria	Anthozoa	Hexacorallia	Scleractinia	Fungiina	Poritidae		Porites		circular	18647	0.362257	NA
KU956960.1	Porites sverdrupi	Eukaryota	Metazoa	Cnidaria	Anthozoa	Hexacorallia	Scleractinia	Fungiina	Poritidae		Porites		circular	18628	0.362895	NA
MT576637.1	Psammocora nierstraszi	Eukaryota	Metazoa	Cnidaria	Anthozoa	Hexacorallia	Scleractinia	Fungiina	Siderastreidae		Psammocora		circular	16274	0.304904	Complete mitochondrial DNA sequence of the Psammocora profundacella (Scleractinia, Psammocoridae): mitogenome characterisation and phylogenetic implications
NC_026530.1	Pseudosiderastrea formosa	Eukaryota	Metazoa	Cnidaria	Anthozoa	Hexacorallia	Scleractinia	Fungiina	Siderastreidae		Pseudosiderastrea		circular	19475	0.36303	The complete mitochondrial genomes of Pseudosiderastrea spp (Cnidaria, Scleractinia, Siderastreidae)
KP260632.1	Pseudosiderastrea formosa	Eukaryota	Metazoa	Cnidaria	Anthozoa	Hexacorallia	Scleractinia	Fungiina	Siderastreidae		Pseudosiderastrea		circular	19475	0.36303	The complete mitochondrial genomes of Pseudosiderastrea spp (Cnidaria, Scleractinia, Siderastreidae)
NC_026531.1	Pseudosiderastrea tayamai	Eukaryota	Metazoa	Cnidaria	Anthozoa	Hexacorallia	Scleractinia	Fungiina	Siderastreidae		Pseudosiderastrea		circular	19475	0.362721	The complete mitochondrial genomes of Pseudosiderastrea spp (Cnidaria, Scleractinia, Siderastreidae)
KP260633.1	Pseudosiderastrea tayamai	Eukaryota	Metazoa	Cnidaria	Anthozoa	Hexacorallia	Scleractinia	Fungiina	Siderastreidae		Pseudosiderastrea		circular	19475	0.362721	The complete mitochondrial genomes of Pseudosiderastrea spp (Cnidaria, Scleractinia, Siderastreidae)
NC_008167.1	Siderastrea radians	Eukaryota	Metazoa	Cnidaria	Anthozoa	Hexacorallia	Scleractinia	Fungiina	Siderastreidae		Siderastrea		circular	19387	0.368649	Naked corals: skeleton loss in Scleractinia
DQ643838.1	Siderastrea radians	Eukaryota	Metazoa	Cnidaria	Anthozoa	Hexacorallia	Scleractinia	Fungiina	Siderastreidae		Siderastrea		circular	19387	0.368649	Naked corals: skeleton loss in Scleractinia
MW970409.1	Physogyra lichtensteini	Eukaryota	Metazoa	Cnidaria	Anthozoa	Hexacorallia	Scleractinia	Meandriina	Euphyllidae		Physogyra		circular	17286	0.350746	Complete mitochondrial genome sequences of Physogyra lichtensteini (Milne Edwards & Haime, 1851) and Plerogyra sinuosa (Dana, 1846) (Scleractinia, Plerogyridae): characterisation and phylogenetic analysis
OQ740724.1	Epizoanthus illoricatus	Eukaryota	Metazoa	Cnidaria	Anthozoa	Hexacorallia	Zoantharia		Epizoanthidae		Epizoanthus		circular	20449	0.439043	NA
NC_046474.1	Epizoanthus illoricatus	Eukaryota	Metazoa	Cnidaria	Anthozoa	Hexacorallia	Zoantharia		Epizoanthidae		Epizoanthus		circular	20447	0.439038	Evolutionary implications of analyses of complete mitochondrial genomes across order Zoantharia (Cnidaria: Hexacorallia)
MN873588.1	Epizoanthus illoricatus	Eukaryota	Metazoa	Cnidaria	Anthozoa	Hexacorallia	Zoantharia		Epizoanthidae		Epizoanthus		circular	20447	0.439038	Evolutionary implications of analyses of complete mitochondrial genomes across order Zoantharia (Cnidaria: Hexacorallia)
OQ740725.1	Epizoanthus ramosus	Eukaryota	Metazoa	Cnidaria	Anthozoa	Hexacorallia	Zoantharia		Epizoanthidae		Epizoanthus		circular	19672	0.435899	Genome sizes and repeatome evolution in zoantharians (Cnidaria: Hexacorallia: Zoantharia)
NC_079938.1	Epizoanthus ramosus	Eukaryota	Metazoa	Cnidaria	Anthozoa	Hexacorallia	Zoantharia		Epizoanthidae		Epizoanthus		circular	19672	0.435899	Genome sizes and repeatome evolution in zoantharians (Cnidaria: Hexacorallia: Zoantharia)
OQ740726.1	Epizoanthus rinbou	Eukaryota	Metazoa	Cnidaria	Anthozoa	Hexacorallia	Zoantharia		Epizoanthidae		Epizoanthus		circular	19386	0.432993	Genome sizes and repeatome evolution in zoantharians (Cnidaria: Hexacorallia: Zoantharia)
NC_079939.1	Epizoanthus rinbou	Eukaryota	Metazoa	Cnidaria	Anthozoa	Hexacorallia	Zoantharia		Epizoanthidae		Epizoanthus		circular	19386	0.432993	Genome sizes and repeatome evolution in zoantharians (Cnidaria: Hexacorallia: Zoantharia)
OQ740727.1	Epizoanthus scotinus	Eukaryota	Metazoa	Cnidaria	Anthozoa	Hexacorallia	Zoantharia		Epizoanthidae		Epizoanthus		circular	21875	0.439497	Genome sizes and repeatome evolution in zoantharians (Cnidaria: Hexacorallia: Zoantharia)
NC_079940.1	Epizoanthus scotinus	Eukaryota	Metazoa	Cnidaria	Anthozoa	Hexacorallia	Zoantharia		Epizoanthidae		Epizoanthus		circular	21875	0.439497	Genome sizes and repeatome evolution in zoantharians (Cnidaria: Hexacorallia: Zoantharia)
OQ740728.1	Hydrozoanthus antumbrosus	Eukaryota	Metazoa	Cnidaria	Anthozoa	Hexacorallia	Zoantharia		Hydrozoanthidae		Hydrozoanthus		circular	20763	0.478303	Genome sizes and repeatome evolution in zoantharians (Cnidaria: Hexacorallia: Zoantharia)
NC_079941.1	Hydrozoanthus antumbrosus	Eukaryota	Metazoa	Cnidaria	Anthozoa	Hexacorallia	Zoantharia		Hydrozoanthidae		Hydrozoanthus		circular	20763	0.478303	Genome sizes and repeatome evolution in zoantharians (Cnidaria: Hexacorallia: Zoantharia)
OQ740730.1	Hydrozoanthus gracilis	Eukaryota	Metazoa	Cnidaria	Anthozoa	Hexacorallia	Zoantharia		Hydrozoanthidae		Hydrozoanthus		circular	20689	0.478418	Genome sizes and repeatome evolution in zoantharians (Cnidaria: Hexacorallia: Zoantharia)
NC_046400.1	Hydrozoanthus gracilis	Eukaryota	Metazoa	Cnidaria	Anthozoa	Hexacorallia	Zoantharia		Hydrozoanthidae		Hydrozoanthus		circular	20689	0.478177	Evolutionary implications of analyses of complete mitochondrial genomes across order Zoantharia (Cnidaria: Hexacorallia)
MN873589.1	Hydrozoanthus gracilis	Eukaryota	Metazoa	Cnidaria	Anthozoa	Hexacorallia	Zoantharia		Hydrozoanthidae		Hydrozoanthus		circular	20689	0.478177	Evolutionary implications of analyses of complete mitochondrial genomes across order Zoantharia (Cnidaria: Hexacorallia)
OQ740729.1	Hydrozoanthus sils	Eukaryota	Metazoa	Cnidaria	Anthozoa	Hexacorallia	Zoantharia		Hydrozoanthidae		Hydrozoanthus		circular	20651	0.479008	Genome sizes and repeatome evolution in zoantharians (Cnidaria: Hexacorallia: Zoantharia)
NC_079942.1	Hydrozoanthus sils	Eukaryota	Metazoa	Cnidaria	Anthozoa	Hexacorallia	Zoantharia		Hydrozoanthidae		Hydrozoanthus		circular	20651	0.479008	Genome sizes and repeatome evolution in zoantharians (Cnidaria: Hexacorallia: Zoantharia)
OQ740731.1	Hydrozoanthus tunicans	Eukaryota	Metazoa	Cnidaria	Anthozoa	Hexacorallia	Zoantharia		Hydrozoanthidae		Hydrozoanthus		circular	20763	0.478447	Genome sizes and repeatome evolution in zoantharians (Cnidaria: Hexacorallia: Zoantharia)
NC_079943.1	Hydrozoanthus tunicans	Eukaryota	Metazoa	Cnidaria	Anthozoa	Hexacorallia	Zoantharia		Hydrozoanthidae		Hydrozoanthus		circular	20763	0.478447	Genome sizes and repeatome evolution in zoantharians (Cnidaria: Hexacorallia: Zoantharia)
NC_046401.1	Microzoanthus occultus	Eukaryota	Metazoa	Cnidaria	Anthozoa	Hexacorallia	Zoantharia		Microzoanthidae		Microzoanthus		circular	21656	0.409956	Evolutionary implications of analyses of complete mitochondrial genomes across order Zoantharia (Cnidaria: Hexacorallia)
MN873590.1	Microzoanthus occultus	Eukaryota	Metazoa	Cnidaria	Anthozoa	Hexacorallia	Zoantharia		Microzoanthidae		Microzoanthus		circular	21656	0.409956	Evolutionary implications of analyses of complete mitochondrial genomes across order Zoantharia (Cnidaria: Hexacorallia)
NC_046402.1	Nanozoanthus harenaceus	Eukaryota	Metazoa	Cnidaria	Anthozoa	Hexacorallia	Zoantharia		Nanozoanthidae		Nanozoanthus		circular	18577	0.389945	Evolutionary implications of analyses of complete mitochondrial genomes across order Zoantharia (Cnidaria: Hexacorallia)
MN873591.1	Nanozoanthus harenaceus	Eukaryota	Metazoa	Cnidaria	Anthozoa	Hexacorallia	Zoantharia		Nanozoanthidae		Nanozoanthus		circular	18577	0.389945	Evolutionary implications of analyses of complete mitochondrial genomes across order Zoantharia (Cnidaria: Hexacorallia)
MN873592.1	Neozoanthus aff. uchina AP-2020	Eukaryota	Metazoa	Cnidaria	Anthozoa	Hexacorallia	Zoantharia		Neozoanthidae		Neozoanthus		circular	21804	0.467116	Evolutionary implications of analyses of complete mitochondrial genomes across order Zoantharia (Cnidaria: Hexacorallia)
OQ759541.1	Antipathozoanthus obscurus	Eukaryota	Metazoa	Cnidaria	Anthozoa	Hexacorallia	Zoantharia		Parazoanthidae		Antipathozoanthus		circular	21105	0.474816	Genome sizes and repeatome evolution in zoantharians (Cnidaria: Hexacorallia: Zoantharia)
NC_080208.1	Antipathozoanthus obscurus	Eukaryota	Metazoa	Cnidaria	Anthozoa	Hexacorallia	Zoantharia		Parazoanthidae		Antipathozoanthus		circular	21105	0.474816	Genome sizes and repeatome evolution in zoantharians (Cnidaria: Hexacorallia: Zoantharia)
OQ759540.1	Antipathozoanthus remengesaui	Eukaryota	Metazoa	Cnidaria	Anthozoa	Hexacorallia	Zoantharia		Parazoanthidae		Antipathozoanthus		circular	20753	0.477425	Genome sizes and repeatome evolution in zoantharians (Cnidaria: Hexacorallia: Zoantharia)
NC_080207.1	Antipathozoanthus remengesaui	Eukaryota	Metazoa	Cnidaria	Anthozoa	Hexacorallia	Zoantharia		Parazoanthidae		Antipathozoanthus		circular	20753	0.477425	Genome sizes and repeatome evolution in zoantharians (Cnidaria: Hexacorallia: Zoantharia)
OQ740723.1	Bergia puertoricense	Eukaryota	Metazoa	Cnidaria	Anthozoa	Hexacorallia	Zoantharia		Parazoanthidae		Bergia		circular	21577	0.490476	NA
NC_079937.1	Bergia puertoricense	Eukaryota	Metazoa	Cnidaria	Anthozoa	Hexacorallia	Zoantharia		Parazoanthidae		Bergia		circular	21577	0.490476	NA
OQ740722.1	Bergia sp. 'catenularis'	Eukaryota	Metazoa	Cnidaria	Anthozoa	Hexacorallia	Zoantharia		Parazoanthidae		Bergia		circular	21565	0.490471	Genome sizes and repeatome evolution in zoantharians (Cnidaria: Hexacorallia: Zoantharia)
OQ785268.1	Parazoanthus darwini	Eukaryota	Metazoa	Cnidaria	Anthozoa	Hexacorallia	Zoantharia		Parazoanthidae		Parazoanthus		circular	21519	0.494075	Genome sizes and repeatome evolution in zoantharians (Cnidaria: Hexacorallia: Zoantharia)
NC_080263.1	Parazoanthus darwini	Eukaryota	Metazoa	Cnidaria	Anthozoa	Hexacorallia	Zoantharia		Parazoanthidae		Parazoanthus		circular	21519	0.494075	Genome sizes and repeatome evolution in zoantharians (Cnidaria: Hexacorallia: Zoantharia)
NC_046405.1	Parazoanthus elongatus	Eukaryota	Metazoa	Cnidaria	Anthozoa	Hexacorallia	Zoantharia		Parazoanthidae		Parazoanthus		circular	21148	0.489786	Evolutionary implications of analyses of complete mitochondrial genomes across order Zoantharia (Cnidaria: Hexacorallia)
MN873596.1	Parazoanthus elongatus	Eukaryota	Metazoa	Cnidaria	Anthozoa	Hexacorallia	Zoantharia		Parazoanthidae		Parazoanthus		circular	21148	0.489786	Evolutionary implications of analyses of complete mitochondrial genomes across order Zoantharia (Cnidaria: Hexacorallia)
OQ785266.1	Parazoanthus swiftii	Eukaryota	Metazoa	Cnidaria	Anthozoa	Hexacorallia	Zoantharia		Parazoanthidae		Parazoanthus		circular	21519	0.493889	Genome sizes and repeatome evolution in zoantharians (Cnidaria: Hexacorallia: Zoantharia)
NC_046475.1	Parazoanthus swiftii	Eukaryota	Metazoa	Cnidaria	Anthozoa	Hexacorallia	Zoantharia		Parazoanthidae		Parazoanthus		circular	21499	0.493883	Evolutionary implications of analyses of complete mitochondrial genomes across order Zoantharia (Cnidaria: Hexacorallia)
MN873597.1	Parazoanthus swiftii	Eukaryota	Metazoa	Cnidaria	Anthozoa	Hexacorallia	Zoantharia		Parazoanthidae		Parazoanthus		circular	21499	0.493883	Evolutionary implications of analyses of complete mitochondrial genomes across order Zoantharia (Cnidaria: Hexacorallia)
DQ825686.1	Savalia savaglia	Eukaryota	Metazoa	Cnidaria	Anthozoa	Hexacorallia	Zoantharia		Parazoanthidae		Savalia		circular	20764	0.48271	Mitochondrial genome of Savalia savaglia (Cnidaria, Hexacorallia) and early metazoan phylogeny
OQ759542.1	Umimayanthus nakama	Eukaryota	Metazoa	Cnidaria	Anthozoa	Hexacorallia	Zoantharia		Parazoanthidae		Umimayanthus		circular	22654	0.484903	Genome sizes and repeatome evolution in zoantharians (Cnidaria: Hexacorallia: Zoantharia)
NC_080209.1	Umimayanthus nakama	Eukaryota	Metazoa	Cnidaria	Anthozoa	Hexacorallia	Zoantharia		Parazoanthidae		Umimayanthus		circular	22654	0.484903	Genome sizes and repeatome evolution in zoantharians (Cnidaria: Hexacorallia: Zoantharia)
OQ785261.1	Umimayanthus parasiticus	Eukaryota	Metazoa	Cnidaria	Anthozoa	Hexacorallia	Zoantharia		Parazoanthidae		Umimayanthus		circular	23133	0.490728	Genome sizes and repeatome evolution in zoantharians (Cnidaria: Hexacorallia: Zoantharia)
NC_080259.1	Umimayanthus parasiticus	Eukaryota	Metazoa	Cnidaria	Anthozoa	Hexacorallia	Zoantharia		Parazoanthidae		Umimayanthus		circular	23133	0.490728	Genome sizes and repeatome evolution in zoantharians (Cnidaria: Hexacorallia: Zoantharia)
OQ785262.1	Palythoa caribaeorum	Eukaryota	Metazoa	Cnidaria	Anthozoa	Hexacorallia	Zoantharia		Sphenopidae		Palythoa		circular	23035	0.471847	Genome sizes and repeatome evolution in zoantharians (Cnidaria: Hexacorallia: Zoantharia)
NC_080260.1	Palythoa caribaeorum	Eukaryota	Metazoa	Cnidaria	Anthozoa	Hexacorallia	Zoantharia		Sphenopidae		Palythoa		circular	23035	0.471847	Genome sizes and repeatome evolution in zoantharians (Cnidaria: Hexacorallia: Zoantharia)
OQ785263.1	Palythoa grandiflora	Eukaryota	Metazoa	Cnidaria	Anthozoa	Hexacorallia	Zoantharia		Sphenopidae		Palythoa		circular	21242	0.477074	Genome sizes and repeatome evolution in zoantharians (Cnidaria: Hexacorallia: Zoantharia)
NC_080261.1	Palythoa grandiflora	Eukaryota	Metazoa	Cnidaria	Anthozoa	Hexacorallia	Zoantharia		Sphenopidae		Palythoa		circular	21242	0.477074	Genome sizes and repeatome evolution in zoantharians (Cnidaria: Hexacorallia: Zoantharia)
OQ785264.1	Palythoa grandis	Eukaryota	Metazoa	Cnidaria	Anthozoa	Hexacorallia	Zoantharia		Sphenopidae		Palythoa		circular	21247	0.474138	Genome sizes and repeatome evolution in zoantharians (Cnidaria: Hexacorallia: Zoantharia)
NC_080262.1	Palythoa grandis	Eukaryota	Metazoa	Cnidaria	Anthozoa	Hexacorallia	Zoantharia		Sphenopidae		Palythoa		circular	21247	0.474138	Genome sizes and repeatome evolution in zoantharians (Cnidaria: Hexacorallia: Zoantharia)
NC_035579.1	Palythoa heliodiscus	Eukaryota	Metazoa	Cnidaria	Anthozoa	Hexacorallia	Zoantharia		Sphenopidae		Palythoa		circular	20841	0.474881	Zoantharian mitochondrial genomes contain unique complex group I introns and highly conserved intergenic regions
KY888673.1	Palythoa heliodiscus	Eukaryota	Metazoa	Cnidaria	Anthozoa	Hexacorallia	Zoantharia		Sphenopidae		Palythoa		circular	20841	0.474881	Zoantharian mitochondrial genomes contain unique complex group 1 introns and highly conserved intergenic regions
OQ785265.1	Palythoa heliodiscus	Eukaryota	Metazoa	Cnidaria	Anthozoa	Hexacorallia	Zoantharia		Sphenopidae		Palythoa		circular	21247	0.473902	Genome sizes and repeatome evolution in zoantharians (Cnidaria: Hexacorallia: Zoantharia)
MN873593.1	Palythoa heliodiscus	Eukaryota	Metazoa	Cnidaria	Anthozoa	Hexacorallia	Zoantharia		Sphenopidae		Palythoa		circular	21262	0.473098	Evolutionary implications of analyses of complete mitochondrial genomes across order Zoantharia (Cnidaria: Hexacorallia)
OQ785267.1	Palythoa mizigama	Eukaryota	Metazoa	Cnidaria	Anthozoa	Hexacorallia	Zoantharia		Sphenopidae		Palythoa		circular	21218	0.473843	Genome sizes and repeatome evolution in zoantharians (Cnidaria: Hexacorallia: Zoantharia)
NC_046403.1	Palythoa mizigama	Eukaryota	Metazoa	Cnidaria	Anthozoa	Hexacorallia	Zoantharia		Sphenopidae		Palythoa		circular	21104	0.474412	Evolutionary implications of analyses of complete mitochondrial genomes across order Zoantharia (Cnidaria: Hexacorallia)
MN873594.1	Palythoa mizigama	Eukaryota	Metazoa	Cnidaria	Anthozoa	Hexacorallia	Zoantharia		Sphenopidae		Palythoa		circular	21104	0.474412	Evolutionary implications of analyses of complete mitochondrial genomes across order Zoantharia (Cnidaria: Hexacorallia)
OQ789241.1	Palythoa mutuki	Eukaryota	Metazoa	Cnidaria	Anthozoa	Hexacorallia	Zoantharia		Sphenopidae		Palythoa		circular	21244	0.476982	Genome sizes and repeatome evolution in zoantharians (Cnidaria: Hexacorallia: Zoantharia)
NC_046404.1	Palythoa mutuki	Eukaryota	Metazoa	Cnidaria	Anthozoa	Hexacorallia	Zoantharia		Sphenopidae		Palythoa		circular	21278	0.476878	Evolutionary implications of analyses of complete mitochondrial genomes across order Zoantharia (Cnidaria: Hexacorallia)
MN873595.1	Palythoa mutuki	Eukaryota	Metazoa	Cnidaria	Anthozoa	Hexacorallia	Zoantharia		Sphenopidae		Palythoa		circular	21278	0.476878	Evolutionary implications of analyses of complete mitochondrial genomes across order Zoantharia (Cnidaria: Hexacorallia)
OQ759543.1	Sphenopus marsupialis	Eukaryota	Metazoa	Cnidaria	Anthozoa	Hexacorallia	Zoantharia		Sphenopidae		Sphenopus		circular	21217	0.475468	Genome sizes and repeatome evolution in zoantharians (Cnidaria: Hexacorallia: Zoantharia)
NC_046406.1	Sphenopus marsupialis	Eukaryota	Metazoa	Cnidaria	Anthozoa	Hexacorallia	Zoantharia		Sphenopidae		Sphenopus		circular	21199	0.475494	Evolutionary implications of analyses of complete mitochondrial genomes across order Zoantharia (Cnidaria: Hexacorallia)
MN873598.1	Sphenopus marsupialis	Eukaryota	Metazoa	Cnidaria	Anthozoa	Hexacorallia	Zoantharia		Sphenopidae		Sphenopus		circular	21199	0.475494	Evolutionary implications of analyses of complete mitochondrial genomes across order Zoantharia (Cnidaria: Hexacorallia)
MN873599.1	Zoanthus cf. pulchellus AP-2020	Eukaryota	Metazoa	Cnidaria	Anthozoa	Hexacorallia	Zoantharia		Zoanthidae		Zoanthus		circular	21139	0.46374	Evolutionary implications of analyses of complete mitochondrial genomes across order Zoantharia (Cnidaria: Hexacorallia)
MN873600.1	Zoanthus cf. sociatus AP-2020	Eukaryota	Metazoa	Cnidaria	Anthozoa	Hexacorallia	Zoantharia		Zoanthidae		Zoanthus		circular	21140	0.463813	Evolutionary implications of analyses of complete mitochondrial genomes across order Zoantharia (Cnidaria: Hexacorallia)
OQ785260.1	Zoanthus gigantus	Eukaryota	Metazoa	Cnidaria	Anthozoa	Hexacorallia	Zoantharia		Zoanthidae		Zoanthus		circular	21399	0.462638	Genome sizes and repeatome evolution in zoantharians (Cnidaria: Hexacorallia: Zoantharia)
NC_080258.1	Zoanthus gigantus	Eukaryota	Metazoa	Cnidaria	Anthozoa	Hexacorallia	Zoantharia		Zoanthidae		Zoanthus		circular	21399	0.462638	Genome sizes and repeatome evolution in zoantharians (Cnidaria: Hexacorallia: Zoantharia)
OQ759536.1	Zoanthus pulchellus	Eukaryota	Metazoa	Cnidaria	Anthozoa	Hexacorallia	Zoantharia		Zoanthidae		Zoanthus		circular	21114	0.463484	Genome sizes and repeatome evolution in zoantharians (Cnidaria: Hexacorallia: Zoantharia)
NC_080205.1	Zoanthus pulchellus	Eukaryota	Metazoa	Cnidaria	Anthozoa	Hexacorallia	Zoantharia		Zoanthidae		Zoanthus		circular	21114	0.463484	Genome sizes and repeatome evolution in zoantharians (Cnidaria: Hexacorallia: Zoantharia)
NC_035578.1	Zoanthus sansibaricus	Eukaryota	Metazoa	Cnidaria	Anthozoa	Hexacorallia	Zoantharia		Zoanthidae		Zoanthus		circular	20972	0.467194	Zoantharian mitochondrial genomes contain unique complex group I introns and highly conserved intergenic regions
KY888672.1	Zoanthus sansibaricus	Eukaryota	Metazoa	Cnidaria	Anthozoa	Hexacorallia	Zoantharia		Zoanthidae		Zoanthus		circular	20972	0.467194	Zoantharian mitochondrial genomes contain unique complex group 1 introns and highly conserved intergenic regions
OQ759537.1	Zoanthus sansibaricus	Eukaryota	Metazoa	Cnidaria	Anthozoa	Hexacorallia	Zoantharia		Zoanthidae		Zoanthus		circular	21139	0.463409	Genome sizes and repeatome evolution in zoantharians (Cnidaria: Hexacorallia: Zoantharia)
NC_046476.1	Zoanthus sociatus	Eukaryota	Metazoa	Cnidaria	Anthozoa	Hexacorallia	Zoantharia		Zoanthidae		Zoanthus		circular	21202	0.464909	Evolutionary implications of analyses of complete mitochondrial genomes across order Zoantharia (Cnidaria: Hexacorallia)
OQ759538.1	Zoanthus sociatus	Eukaryota	Metazoa	Cnidaria	Anthozoa	Hexacorallia	Zoantharia		Zoanthidae		Zoanthus		circular	21125	0.463905	Genome sizes and repeatome evolution in zoantharians (Cnidaria: Hexacorallia: Zoantharia)
MN873601.1	Zoanthus sociatus	Eukaryota	Metazoa	Cnidaria	Anthozoa	Hexacorallia	Zoantharia		Zoanthidae		Zoanthus		circular	21202	0.464909	Evolutionary implications of analyses of complete mitochondrial genomes across order Zoantharia (Cnidaria: Hexacorallia)
OQ759539.1	Zoanthus solanderi	Eukaryota	Metazoa	Cnidaria	Anthozoa	Hexacorallia	Zoantharia		Zoanthidae		Zoanthus		circular	21399	0.462685	Genome sizes and repeatome evolution in zoantharians (Cnidaria: Hexacorallia: Zoantharia)
NC_080206.1	Zoanthus solanderi	Eukaryota	Metazoa	Cnidaria	Anthozoa	Hexacorallia	Zoantharia		Zoanthidae		Zoanthus		circular	21399	0.462685	Genome sizes and repeatome evolution in zoantharians (Cnidaria: Hexacorallia: Zoantharia)
MN873602.1	Zoanthus sp. AP-2020	Eukaryota	Metazoa	Cnidaria	Anthozoa	Hexacorallia	Zoantharia		Zoanthidae		Zoanthus		circular	21140	0.463813	Evolutionary implications of analyses of complete mitochondrial genomes across order Zoantharia (Cnidaria: Hexacorallia)
MK292119.1	Sinularia ceramensis	Eukaryota	Metazoa	Cnidaria	Anthozoa	Octocorallia	Malacalcyonacea		Sinulariidae		Sinularia		circular	18740	0.357898	The complete mitochondrial genome of Sinularia ceramensis Verseveldt, 1977 (Anthozoa: Octocorallia) using next-generation sequencing
JX023274.1	Sinularia peculiaris	Eukaryota	Metazoa	Cnidaria	Anthozoa	Octocorallia	Malacalcyonacea		Sinulariidae		Sinularia		circular	18742	0.357753	Cnidarian phylognetic relationships as revealed by mitogenomics
OL616283.1	Tubipora musica	Eukaryota	Metazoa	Cnidaria	Anthozoa	Octocorallia	Malacalcyonacea		Tubiporidae		Tubipora		circular	18940	0.34208	Large dataset of octocoral mitochondrial genomes provides new insights into mt-mutS evolution and function

## Sheet: Table S2
Table S2: The information of mitochondria genomes used in time estimation
Access number	Species	order	family
KR051002.1	Antholoba achates	Actiniaria	Actinostolidae
KR051001.1	Alicia sansibarensis	Actiniaria	Aliciidae						51
MH699974.1	Diadumene lineata	Actiniaria	Diadumenidae
OL912950.1	Galatheanthemum sp. MT-2020	Actiniaria	Galatheanthemidae
MT997141.1	Paraphelliactis xishaensis	Actiniaria	Hormathiidae
MN076188.1	Liponema brevicorne	Actiniaria	Liponematidae
NC_000933.1	Metridium senile	Actiniaria	Metridiidae
NC_039929.1	Actinia equina	Actiniaria	Actiniidae
NC_056771.1	Exaiptasia diaphana	Actiniaria	Aiptasiidae
DQ643835.1	Nematostella sp. JVK-2006	Actiniaria	Edwardsiidae
NC_027612.1	Halcampoides purpureus	Actiniaria	Halcampoididae
NC_047218.1	Haloclava producta	Actiniaria	Haloclavidae
KR051007.1	Phymanthus crucifer	Actiniaria	Phymanthidae
KR051008.1	Sagartia ornata	Actiniaria	Sagartiidae
NC_047220.1	Heteractis crispa	Actiniaria	Stichodactylidae
MT318847.1	Leiopathes expansa	Antipatharia	Antipathidae
MT318852.1	Phanopathes sp. NB-2020	Antipatharia	Aphanipathidae
NC_008411.1	Chrysopathes formosa	Antipatharia	Cladopathidae
NC_046843.1	Tanacetipathes thamnea	Antipatharia	Myriopathidae
NC_069594.1	Dendrobathypathes boutillieri	Antipatharia	Schizopathidae
KP938440.1	Corallimorphus profundus	Corallimorpharia	Corallimorphidae
MH308002.1	Amplexidiscus fenestrafer	Corallimorpharia	Discosomidae
NC_008159.1	Ricordea florida	Corallimorpharia	Ricordeidae
AF338425.1	Acropora tenuis	Scleractinia	Acroporidae
NC_011160.1	Madracis myriaster	Scleractinia	Pocilloporidae
OL584334.1	Caryophyllia scobinosa	Scleractinia	Caryophylliidae
OP795890.1	Polymyces wellsi	Scleractinia	Flabellidae
NC_026026.1	Dendrophyllia cribrosa	Scleractinia	Dendrophylliidae
NC_060802.1	Diploastrea heliopora	Scleractinia	Diploastreidae
NC_029696.1	Galaxea fascicularis	Scleractinia	Euphylliidae
NC_040169.1	Echinophyllia aspera	Scleractinia	Lobophylliidae
NC_044074.1	Dipsastraea rotumana	Scleractinia	Merulinidae
NC_008162.1	Colpophyllia natans	Scleractinia	Mussidae
NC_018364.1	Madrepora oculata	Scleractinia	Oculinidae
MT849370.1	Plesiastrea versipora	Scleractinia	Plesiastreidae
NC_008161.1	Astrangia sp. JVK-2006	Scleractinia	Rhizangiidae
NC_008160.1	Agaricia humilis	Scleractinia	Agariciidae
NC_015640.1	Fungiacyathus stephanus	Scleractinia	Fungiacyathidae
KJ634271.1	Alveopora sp. MFL-2014	Scleractinia	Poritidae
MT576637.1	Psammocora nierstraszi	Scleractinia	Siderastreidae
MW970409.1	Physogyra lichtensteini	Scleractinia	Euphyllidae
OQ740724.1	Epizoanthus illoricatus	Zoantharia	Epizoanthidae
OQ740729.1	Hydrozoanthus sils	Zoantharia	Hydrozoanthidae
NC_046401.1	Microzoanthus occultus	Zoantharia	Microzoanthidae
NC_046402.1	Nanozoanthus harenaceus	Zoantharia	Nanozoanthidae
MN873592.1	Neozoanthus aff. uchina AP-2020	Zoantharia	Neozoanthidae
OQ759540.1	Antipathozoanthus remengesaui	Zoantharia	Parazoanthidae
OQ785264.1	Palythoa grandis	Zoantharia	Sphenopidae
OQ759539.1	Zoanthus solanderi	Zoantharia	Zoanthidae
OL616283.1	Tubipora musica	Malacalcyonacea	Tubiporidae
